# Supplementary material for: Crystal structure of HERV-K envelope glycoprotein surface subunit
Source: J Virol. 2026 May 7;100(6):e00195-26. doi: 10.1128/jvi.00195-26 (PMC13288639; doi:10.1128/jvi.00195-26)
Supplement: Supplemental material — Liquid chromatography-tandem mass spectrometry (LC-MS/MS) source data. [file jvi.00195-26-s0001.xlsx]

## Sheet: Asn372-peptide glycosylation
Liquid chromatography-tandem mass spectrometry (LC-MS/MS) source data
	N372-containing peptide with nonzero abundances with and without glycosylation site-specific tag	Modifications	Abundance in PNGaseF-treated sample	Glycosylated peptide total abundance (with HeavyWater_glyco deamidation)	Non-glycosylated peptide total abundance (without HeavyWater_glyco deamidation)	% glycosylated
186	[R].DRKPFYTVDLNSSLTVPLQSC.[V]	1xDeamidated HeavyWater_glyco [N11]; 1xCarbamidomethyl [C21]	57296720	57296720
183	[R].DRKPFYTVDLNSSLTVPLQSC.[V]	1xCarbamidomethyl [C21]	9.18083e+07
184	[R].DRKPFYTVDLNSSLTVPLQSC.[V]	1xDeamidated [N11]; 1xCarbamidomethyl [C21]	1.43488e+06			38.0608
185	[R].DRKPFYTVDLNSSLTVPLQSC.[V]	2xDeamidated [N11; Q19]; 1xCarbamidomethyl [C21]	0
			9.32431e+07		9.32431e+07
192	[R].DRKPFYTVDLNSSLTVPLQS.[C]	1xDeamidated HeavyWater_glyco [N11]	15138762	15138762
190	[R].DRKPFYTVDLNSSLTVPLQS.[C]	none	3.38658e+07			30.8925
191	[R].DRKPFYTVDLNSSLTVPLQS.[C]	1xDeamidated [N11]	0
			3.38658e+07		3.38658e+07
196	[R].DRKPFYTVDLNSSLTVPLQ.[S]	1xDeamidated HeavyWater_glyco [N11]	5.55306e+06	5.55306e+06
195	[R].DRKPFYTVDLNSSLTVPLQ.[S]	1xDeamidated [N11]	10757051			34.0467
194	[R].DRKPFYTVDLNSSLTVPLQ.[S]	none	0
			10757051		10757051
241	[R].DRKPFYTVDLNSSLTVPLQSCVKPPYML.[V]	1xDeamidated HeavyWater_glyco [N11]; 1xCarbamidomethyl [C21]	2546556	2546556
239	[R].DRKPFYTVDLNSSLTVPLQSCVKPPYML.[V]	1xDeamidated [Q19]; 1xCarbamidomethyl [C21]	20103424
240	[R].DRKPFYTVDLNSSLTVPLQSCVKPPYML.[V]	2xDeamidated [N11; Q19]; 1xCarbamidomethyl [C21]	0			9.16069
242	[R].DRKPFYTVDLNSSLTVPLQSCVKPPYML.[V]	1xCarbamidomethyl [C21]; 1xOxidation [M27]	0
243	[R].DRKPFYTVDLNSSLTVPLQSCVKPPYML.[V]	1xDeamidated [Q19]; 1xCarbamidomethyl [C21]; 1xOxidation [M27]	5.14877e+06
			2.52522e+07		2.52522e+07
255	[R].KPFYTVDLNSSLTVPLQSCVKPPYMLVVGN.[I]	1xDeamidated HeavyWater_glyco [N9]; 1xCarbamidomethyl [C19]	2.65813e+06	2.65813e+06
258	[R].KPFYTVDLNSSLTVPLQSCVKPPYMLVVGN.[I]	1xDeamidated HeavyWater_glyco [N9]; 1xCarbamidomethyl [C19]; 1xOxidation [M25]	0
253	[R].KPFYTVDLNSSLTVPLQSCVKPPYMLVVGN.[I]	1xCarbamidomethyl [C19]	2.83076e+07
254	[R].KPFYTVDLNSSLTVPLQSCVKPPYMLVVGN.[I]	2xDeamidated [N9; N30]; 1xCarbamidomethyl [C19]	0			6.61775
256	[R].KPFYTVDLNSSLTVPLQSCVKPPYMLVVGN.[I]	1xCarbamidomethyl [C19]; 1xOxidation [M25]	9200907
257	[R].KPFYTVDLNSSLTVPLQSCVKPPYMLVVGN.[I]	1xDeamidated [N/Q]; 1xCarbamidomethyl [C19]; 1xOxidation [M25]	0
			3.75085e+07		3.75085e+07
	Bold: Asn372	Bold italics: glycosylation site-specific tag (+2.984 mass shift)
	Underlined: N-linked glycosylation sequon

## Sheet: All triptic peptide groups
Annotated Sequence	Modifications	N. Protein Groups	N. Proteins	N. PSMs	Master Protein Accessions	Positions in Master Proteins	Number of Missed Cleavages	Theo MHplus (Da)	Quan Info	Found in Sample F4 Sample CNT (without PNGaseF)	Found in Sample F1 Sample PNGaseF	PEP	q-Value	Top Apex RT in min	Abundance Ratio PNGaseF CNT	Abundances Grouped CNT	Abundances Grouped PNGaseF	Confidene/PSM Confidence by Search Engine Sequest HT	PSM q-Value by Search Engine Sequest HT	PSM PEP by Search Engine Sequest HT	PSM SVM Score by Search Engine Sequest HT	PSM XCorr by Search Engine Sequest HT
[W].SGNQTLETR.[D]	1xDeamidated [N3]	4	4	1	P63135; P61565; Q902F9; HERV_K	P63135 [1113-1121]; P61565 [352-360]; Q902F9 [353-361]; HERV_K [258-266]	0	1006.48	NotUnique	n/a	High	0.0825566	0.00106838	18.64	100		38090	High	0.000478469	0.033711	0.350568	1.74
[W].SGNQTLETR.[D]	1xDeamidated HeavyWater_glyco [N3]	4	4	1	P63135; P61565; Q902F9; HERV_K	P63135 [1113-1121]; P61565 [352-360]; Q902F9 [353-361]; HERV_K [258-266]	0	1008.48	NotUnique	n/a	High	0.00757924	0.00106838	18.64	100		206328	High	0.000478469	0.00167362	0.887035	1.85
[L].TVASHHIR.[I]		4	4	5	P63135; P61565; Q902F9; HERV_K	P63135 [1103-1110]; P61565 [342-349]; Q902F9 [343-350]; HERV_K [248-255]	0	920.506	NotUnique	High	High	0.0279921	0.00106838	19.8	0.07	2.02719e+08	14135005	High	0.000478469	0.0085941	0.595751	2.18
[T].VASHHIR.[I]		4	4	11	P63135; P61565; Q902F9; HERV_K	P63135 [1104-1110]; P61565 [343-349]; Q902F9 [344-350]; HERV_K [249-255]	0	819.458	NotUnique	High	High	0.0466042	0.00106838	19.76	0.125	8.56895e+07	1.07205e+07	High	0.000478469	0.0163271	0.481046	2.07
[K].PDSQTITCENCR.[L]	2xCarbamidomethyl [C8; C11]	4	4	4	P63135; P61565; Q902F9; HERV_K	P63135 [1158-1169]; P61565 [397-408]; Q902F9 [398-409]; HERV_K [303-314]	0	1480.62	NotUnique	High	High	0.000240277	0.00106838	20.36	0.086	1.89176e+07	1.62286e+06	High	0.000478469	2.25e-05	1.65297	3.57
[R].LTVASHHIR.[I]		4	4	11	P63135; P61565; Q902F9; HERV_K	P63135 [1102-1110]; P61565 [341-349]; Q902F9 [342-350]; HERV_K [247-255]	0	1033.59	NotUnique	High	High	0.0177251	0.00106838	19.9	0.01	4.64316e+08	1.45388e+06	High	0.000478469	0.00484484	0.697904	2.77
[K].FRPKGKPCPKEIPK.[E]	1xCarbamidomethyl [C8]	5	5	1	P63135; P10266; P61565; Q902F9; HERV_K	P63135 [980-993]; P10266 [980-993]; P61565 [219-232]; Q902F9 [220-233]; HERV_K [125-138]	2	1681.96	NoQuanValues	High	n/a	0.0277201	0.00106838					High	0.000478469	0.00848933	0.597939	4.79
[R].GQFYHNCSGQTQ.[S]	1xDeamidated HeavyWater_glyco [N6]; 1xCarbamidomethyl [C7]	4	4	1	P63135; P61565; Q902F9; HERV_K	P63135 [1029-1040]; P61565 [268-279]; Q902F9 [269-280]; HERV_K [174-185]	0	1429.57	NotUnique	n/a	High	0.103578	0.00106838	22.12	100		4.31943e+06	High	0.000478469	0.045053	0.29787	1.93
[V].IKPDSQTITCENCR.[L]	2xCarbamidomethyl [C10; C13]	4	4	2	P63135; P61565; Q902F9; HERV_K	P63135 [1156-1169]; P61565 [395-408]; Q902F9 [396-409]; HERV_K [301-314]	0	1721.79	NotUnique	High	n/a	0.000474368	0.00106838	22.54	0.01	2.4446e+07		High	0.000478469	5.26e-05	1.50209	4.24
[V].IKPDSQTITCENCR.[L]	2xCarbamidomethyl [C10; C13]; 1xDeamidated [N12]	4	4	2	P63135; P61565; Q902F9; HERV_K	P63135 [1156-1169]; P61565 [395-408]; Q902F9 [396-409]; HERV_K [301-314]	0	1722.78	NotUnique	High	High	0.00625013	0.00106838	22.87	0.163	1987549	323877	High	0.000478469	0.00131526	0.929882	2.66
[D].SDLTESLDKHK.[H]		4	4	4	P63135; P61565; Q902F9; HERV_K	P63135 [1053-1063]; P61565 [292-302]; Q902F9 [293-303]; HERV_K [198-208]	1	1272.64	NotUnique	High	High	0.066226	0.00106838	23.6	0.131	5.71776e+07	7.49916e+06	High	0.000478469	0.0254699	0.401184	3.14
[R].GQFYHNCSGQTQSCPSAQ.[V]	1xDeamidated HeavyWater_glyco [N6]; 2xCarbamidomethyl [C7; C14]	4	4	1	P63135; P61565; Q902F9; HERV_K	P63135 [1029-1046]; P61565 [268-285]; Q902F9 [269-286]; HERV_K [174-191]	0	2059.81	NotUnique	n/a	High	0.0752142	0.00106838	24.42	100		5369017	High	0.000478469	0.0299403	0.372018	2.15
[W].VPGPIDDR.[CA]		3	3	2	P63135; P10266; HERV_K	P63135 [893-900]; P10266 [893-900]; HERV_K [38-45]	0	868.452	NotUnique	High	High	0.0758524	0.00106838	24.61	0.401	11163335	4475543	High	0.000478469	0.030264	0.370076	2.12
[R].IWSGNQTLETR.[D]		4	4	2	P63135; P61565; Q902F9; HERV_K	P63135 [1111-1121]; P61565 [350-360]; Q902F9 [351-361]; HERV_K [256-266]	0	1304.66	NotUnique	High	High	0.00224261	0.00106838	33	0.169	15349440	2.59834e+06	High	0.000478469	0.000365674	1.15745	2.59
[R].IWSGNQTLETR.[D]	1xDeamidated [N5]	4	4	6	P63135; P61565; Q902F9; HERV_K	P63135 [1111-1121]; P61565 [350-360]; Q902F9 [351-361]; HERV_K [256-266]	0	1305.64	NotUnique	High	High	0.0048187	0.00106838	36.85	4.575	5325238	2.43639e+07	High	0.000478469	0.000950371	0.987657	2.93
[R].IWSGNQTLETR.[D]	1xDeamidated HeavyWater_glyco [N5]	4	4	27	P63135; P61565; Q902F9; HERV_K	P63135 [1111-1121]; P61565 [350-360]; Q902F9 [351-361]; HERV_K [256-266]	0	1307.65	NotUnique	n/a	High	0.00523737	0.00106838	34.54	100		2708474973	High	0.000478469	0.00105461	0.969153	2.59
[R].IWSGNQTLETR.[D]	1xDeamidated HeavyWater_glyco [N5]; 1xDeamidated [Q6]	4	4	2	P63135; P61565; Q902F9; HERV_K	P63135 [1111-1121]; P61565 [350-360]; Q902F9 [351-361]; HERV_K [256-266]	0	1308.63	NoQuanValues	n/a	High	0.0405147	0.00106838					High	0.000478469	0.0136838	0.512663	2.64
[K].LQSFYPWEWGEK.[G]		4	4	51	P63135; P61565; Q902F9; HERV_K	P63135 [1067-1078]; P61565 [306-317]; Q902F9 [307-318]; HERV_K [212-223]	0	1569.74	NotUnique	High	High	0.00247252	0.00106838	61.21	1.082	3008270603	3256036314	High	0.000478469	0.000413065	1.13579	3.04
[R].APGCLMPAVQNWLVEVPTVSPISR.[F]	1xCarbamidomethyl [C4]	5	5	22	P63135; P10266; P61565; Q902F9; HERV_K	P63135 [928-951]; P10266 [928-951]; P61565 [167-190]; Q902F9 [168-191]; HERV_K [73-96]	0	2621.36	NotUnique	High	High	4.47e-08	0.00106838	73.66	0.01	1453215712	1.03268e+06	High	0.000478469	4.98e-10	3.5583	6.94
[R].APGCLMPAVQNWLVEVPTVSPISR.[F]	1xCarbamidomethyl [C4]; 1xDeamidated [N/Q]	5	5	29	P63135; P10266; P61565; Q902F9; HERV_K	P63135 [928-951]; P10266 [928-951]; P61565 [167-190]; Q902F9 [168-191]; HERV_K [73-96]	0	2622.34	NotUnique	High	High	3.8e-07	0.00106838	73.35	4.459	6.57614e+07	2.93217e+08	High	0.000478469	7.2e-09	3.08331	5.09
[R].APGCLMPAVQNWLVEVPTVSPISR.[F]	1xCarbamidomethyl [C4]; 2xDeamidated [Q10; N11]	5	5	7	P63135; P10266; P61565; Q902F9; HERV_K	P63135 [928-951]; P10266 [928-951]; P61565 [167-190]; Q902F9 [168-191]; HERV_K [73-96]	0	2623.33	NotUnique	High	High	0.000691271	0.00106838	65.59	0.226	6981436	1.57928e+06	High	0.000478469	8.42e-05	1.41856	4.49
[R].APGCLMPAVQNWLVEVPTVSPISR.[F]	1xCarbamidomethyl [C4]; 1xDeamidated HeavyWater_glyco [N11]	5	5	10	P63135; P10266; P61565; Q902F9; HERV_K	P63135 [928-951]; P10266 [928-951]; P61565 [167-190]; Q902F9 [168-191]; HERV_K [73-96]	0	2624.35	NotUnique	High	High	0.00223262	0.00106838	70.91	6.164	10782625	6.64605e+07	High	0.000478469	0.000363636	1.15844	2.51
[R].APGCLMPAVQNWLVEVPTVSPISR.[F]	1xCarbamidomethyl [C4]; 1xDeamidated [Q10]; 1xDeamidated HeavyWater_glyco [N11]	5	5	8	P63135; P10266; P61565; Q902F9; HERV_K	P63135 [928-951]; P10266 [928-951]; P61565 [167-190]; Q902F9 [168-191]; HERV_K [73-96]	0	2625.33	NotUnique	High	High	0.000796164	0.00106838	72.38	0.01	6.57801e+06		High	0.000478469	0.00010039	1.38722	3.67
[R].APGCLMPAVQNWLVEVPTVSPISR.[F]	1xCarbamidomethyl [C4]; 1xOxidation [M6]	5	5	26	P63135; P10266; P61565; Q902F9; HERV_K	P63135 [928-951]; P10266 [928-951]; P61565 [167-190]; Q902F9 [168-191]; HERV_K [73-96]	0	2637.35	NotUnique	High	High	1.24e-07	0.00106838	67.64	0.01	1521908959	5.51991e+06	High	0.000478469	1.78e-09	3.33192	6.35
[R].APGCLMPAVQNWLVEVPTVSPISR.[F]	1xCarbamidomethyl [C4]; 1xOxidation [M6]; 1xDeamidated [N/Q]	5	5	23	P63135; P10266; P61565; Q902F9; HERV_K	P63135 [928-951]; P10266 [928-951]; P61565 [167-190]; Q902F9 [168-191]; HERV_K [73-96]	0	2638.34	NotUnique	High	High	5.55e-07	0.00106838	72.08	2.353	2.68682e+07	63213912	High	0.000478469	1.15e-08	2.99937	5.77
[R].APGCLMPAVQNWLVEVPTVSPISR.[F]	1xCarbamidomethyl [C4]; 1xOxidation [M6]; 2xDeamidated [Q10; N11]	5	5	3	P63135; P10266; P61565; Q902F9; HERV_K	P63135 [928-951]; P10266 [928-951]; P61565 [167-190]; Q902F9 [168-191]; HERV_K [73-96]	0	2639.32	NotUnique	High	High	3.64e-05	0.00106838	65.98	100		7386947	High	0.000478469	2.13e-06	2.07165	3.71
[R].APGCLMPAVQNWLVEVPTVSPISR.[F]	1xCarbamidomethyl [C4]; 1xOxidation [M6]; 1xDeamidated HeavyWater_glyco [N11]	5	5	11	P63135; P10266; P61565; Q902F9; HERV_K	P63135 [928-951]; P10266 [928-951]; P61565 [167-190]; Q902F9 [168-191]; HERV_K [73-96]	0	2640.34	NoQuanValues	High	High	9.08e-06	0.00106838					High	0.000478469	3.78e-07	2.37959	5.1
[R].APGCLMPAVQNWLVEVPTVSPISR.[F]	1xCarbamidomethyl [C4]; 1xOxidation [M6]; 1xDeamidated [Q10]; 1xDeamidated HeavyWater_glyco [N11]	5	5	3	P63135; P10266; P61565; Q902F9; HERV_K	P63135 [928-951]; P10266 [928-951]; P61565 [167-190]; Q902F9 [168-191]; HERV_K [73-96]	0	2641.33	NotUnique	High	n/a	5.4e-05	0.00106838	65.73	0.01	7.1311e+07		High	0.000478469	3.5e-06	1.98393	4.1
[R].FTYHMVSGM.[S]		4	5	11	P63135; P10266; Q902F9; HERV_K	P63135 [952-960]; P10266 [952-960]; Q902F9 [192-200]; HERV_K [97-105]	0	1072.46	NotUnique	High	High	0.0134297	0.00106838	44.36	0.091	3.54951e+07	3240982	High	0.000478469	0.00342266	0.759765	3.28
[R].FTYHMVSGM.[S]	1xOxidation [M]	4	5	15	P63135; P10266; Q902F9; HERV_K	P63135 [952-960]; P10266 [952-960]; Q902F9 [192-200]; HERV_K [97-105]	0	1088.45	NotUnique	High	High	0.0183325	0.00106838	34.53	0.359	2.14925e+08	77191353	High	0.000478469	0.00505378	0.690385	3.43
[R].FTYHMVSGM.[S]	2xOxidation [M5; M9]	4	5	13	P63135; P10266; Q902F9; HERV_K	P63135 [952-960]; P10266 [952-960]; Q902F9 [192-200]; HERV_K [97-105]	0	1104.45	NotUnique	High	High	0.0172492	0.00106838	27.68	0.138	9.72734e+07	1.3472e+07	High	0.000478469	0.00468247	0.703975	3.11
[A].VDSDLTESLDKHK.[H]		4	4	3	P63135; P61565; Q902F9; HERV_K	P63135 [1051-1063]; P61565 [290-302]; Q902F9 [291-303]; HERV_K [196-208]	1	1486.74	NotUnique	High	High	0.107813	0.00106838	27.76	0.701	2.9958e+06	2.10115e+06	High	0.000478469	0.04743	0.288481	3.31
[I].WSGNQTLETR.[D]	1xDeamidated HeavyWater_glyco [N4]	4	4	1	P63135; P61565; Q902F9; HERV_K	P63135 [1112-1121]; P61565 [351-360]; Q902F9 [352-361]; HERV_K [257-266]	0	1194.56	NotUnique	n/a	High	0.043286	0.00106838	29.29	100		372707	High	0.000478469	0.0148741	0.497736	2.27
[D].SDLTESLDK.[H]		4	4	3	P63135; P61565; Q902F9; HERV_K	P63135 [1053-1061]; P61565 [292-300]; Q902F9 [293-301]; HERV_K [198-206]	0	1007.49	NotUnique	High	High	0.0303529	0.00106838	29.06	0.158	7.49859e+07	11865971	High	0.000478469	0.0095144	0.577596	2.58
[Y].LQDFSYQR.[S]		5	5	4	P63135; P10266; P61565; Q902F9; HERV_K	P63135 [969-976]; P10266 [969-976]; P61565 [208-215]; Q902F9 [209-216]; HERV_K [114-121]	0	1056.51	NotUnique	High	High	0.0265655	0.00106838	29.37	0.01	1.21969e+07		High	0.000478469	0.00804765	0.60747	1.11
[R].FTYHMVSGMSLR.[P]		4	5	4	P63135; P10266; Q902F9; HERV_K	P63135 [952-963]; P10266 [952-963]; Q902F9 [192-203]; HERV_K [97-108]	0	1428.68	NotUnique	High	n/a	0.00048176	0.00106838	42.46	0.01	1.46683e+08		High	0.000478469	5.36e-05	1.49866	3.89
[R].FTYHMVSGMSLR.[P]	1xOxidation [M]	4	5	6	P63135; P10266; Q902F9; HERV_K	P63135 [952-963]; P10266 [952-963]; Q902F9 [192-203]; HERV_K [97-108]	0	1444.67	NotUnique	High	High	0.00162414	0.00106838	36.28	0.01	103231268	1.01008e+06	High	0.000478469	0.000244429	1.22905	2.75
[R].FTYHMVSGMSLR.[P]	2xOxidation [M5; M9]	4	5	6	P63135; P10266; Q902F9; HERV_K	P63135 [952-963]; P10266 [952-963]; Q902F9 [192-203]; HERV_K [97-108]	0	1460.67	NotUnique	High	High	0.00813565	0.00106838	30.85	0.145	4.10942e+07	5.94336e+06	High	0.000478469	0.00182858	0.871287	2.85
[N].IVIKPDSQTITCENCR.[L]	2xCarbamidomethyl [C12; C15]	4	4	9	P63135; P61565; Q902F9; HERV_K	P63135 [1154-1169]; P61565 [393-408]; Q902F9 [394-409]; HERV_K [299-314]	0	1933.95	NotUnique	High	High	2.58e-05	0.00106838	31.71	0.452	2099820904	9.49462e+08	High	0.000478469	1.39e-06	2.1475	3.98
[N].IVIKPDSQTITCENCR.[L]	1xDeamidated [N/Q]; 2xCarbamidomethyl [C12; C15]	4	4	11	P63135; P61565; Q902F9; HERV_K	P63135 [1154-1169]; P61565 [393-408]; Q902F9 [394-409]; HERV_K [299-314]	0	1934.93	NotUnique	High	High	3.18e-06	0.00106838	32.62	0.614	326131854	200184674	High	0.000478469	1.02e-07	2.6121	4.44
[N].IVIKPDSQTITCENCR.[L]	2xDeamidated [Q8; N14]; 2xCarbamidomethyl [C12; C15]	4	4	1	P63135; P61565; Q902F9; HERV_K	P63135 [1154-1169]; P61565 [393-408]; Q902F9 [394-409]; HERV_K [299-314]	0	1935.92	NoneMonoisotopic	n/a	High	0.00409933	0.00106838					High	0.000478469	0.000776599	1.02356	2.64
[Y].PPICLGR.[A]	1xCarbamidomethyl [C4]	5	6	8	P63135; P10266; P61565; Q902F9; HERV_K	P63135 [921-927]; P10266 [921-927]; P61565 [160-166]; Q902F9 [161-167]; HERV_K [66-72]	0	812.445	NotUnique	High	High	0.0568334	0.00106838	30.13	0.204	26144665	5.32747e+06	High	0.000478469	0.0209817	0.436051	1.9
[K].IVSPVSGPEHP.[E]		2	2	2	P63135; HERV_K	P63135 [1087-1097]; HERV_K [232-242]	0	1118.58	NotUnique	High	High	0.0784853	0.00106838	31.54	0.161	47947296	7.72892e+06	High	0.000478469	0.0316073	0.362226	2.27
[G].NIVIKPDSQTITCENCR.[L]	2xCarbamidomethyl [C13; C16]	4	4	4	P63135; P61565; Q902F9; HERV_K	P63135 [1153-1169]; P61565 [392-408]; Q902F9 [393-409]; HERV_K [298-314]	0	2047.99	NotUnique	High	High	1.6e-05	0.00106838	33.69	0.221	6.72788e+07	14838979	High	0.000478469	7.65e-07	2.25394	3.49
[G].NIVIKPDSQTITCENCR.[L]	1xDeamidated [N/Q]; 2xCarbamidomethyl [C13; C16]	4	4	4	P63135; P61565; Q902F9; HERV_K	P63135 [1153-1169]; P61565 [392-408]; Q902F9 [393-409]; HERV_K [298-314]	0	2048.97	NotUnique	High	High	0.000274603	0.00106838	32.68	1.196	5.02921e+06	6.01562e+06	High	0.000478469	2.66e-05	1.62335	4.14
[G].NIVIKPDSQTITCENCR.[L]	2xDeamidated [Q9; N15]; 2xCarbamidomethyl [C13; C16]	4	4	1	P63135; P61565; Q902F9; HERV_K	P63135 [1153-1169]; P61565 [392-408]; Q902F9 [393-409]; HERV_K [298-314]	0	2049.96	NoneMonoisotopic	High	n/a	0.0543016	0.00106838					High	0.000478469	0.0198061	0.446406	1.76
[A].VDSDLTESLDK.[H]		4	4	2	P63135; P61565; Q902F9; HERV_K	P63135 [1051-1061]; P61565 [290-300]; Q902F9 [291-301]; HERV_K [196-206]	0	1221.58	NotUnique	High	High	0.0072922	0.00106838	33.37	0.233	23619796	5501561	High	0.000478469	0.00159478	0.895616	3.42
[R].GQFYHNCSGQTQSCPSAQVSPAVDSD.[L]	1xDeamidated HeavyWater_glyco [N6]; 2xCarbamidomethyl [C7; C14]	4	4	1	P63135; P61565; Q902F9; HERV_K	P63135 [1029-1054]; P61565 [268-293]; Q902F9 [269-294]; HERV_K [174-199]	0	2830.16	NotUnique	n/a	High	0.00163375	0.00106838	33.95	100		8859198	High	0.000478469	0.000246239	1.22774	3
[R].GQFYHNCSGQTQSCPSAQVSPAVDSD.[L]	1xDeamidated HeavyWater_glyco [N6]; 2xCarbamidomethyl [C7; C14]; 1xDeamidated [Q10]	4	4	1	P63135; P61565; Q902F9; HERV_K	P63135 [1029-1054]; P61565 [268-293]; Q902F9 [269-294]; HERV_K [174-199]	0	2831.14	NoneMonoisotopic	n/a	High	0.0403947	0.00106838					High	0.000478469	0.0136327	0.513332	2.52
[RH].YPPICLGR.[A]	1xCarbamidomethyl [C5]	5	6	65	P63135; P10266; P61565; Q902F9; HERV_K	P63135 [920-927]; P10266 [920-927]; P61565 [159-166]; Q902F9 [160-167]; HERV_K [65-72]	0	975.508	NotUnique	High	High	0.0413919	0.00106838	39.48	2.361	1036122509	2446691086	High	0.000478469	0.0140582	0.507833	1.68
[V].GNIVIKPDSQTITCENCR.[L]	2xCarbamidomethyl [C14; C17]	4	4	2	P63135; P61565; Q902F9; HERV_K	P63135 [1152-1169]; P61565 [391-408]; Q902F9 [392-409]; HERV_K [297-314]	0	2105.01	NotUnique	High	n/a	0.000127269	0.00106838	33.28	0.01	17786834		High	0.000478469	1.02e-05	1.79393	4.71
[V].GNIVIKPDSQTITCENCR.[L]	2xCarbamidomethyl [C14; C17]; 1xDeamidated [N/Q]	4	4	4	P63135; P61565; Q902F9; HERV_K	P63135 [1152-1169]; P61565 [391-408]; Q902F9 [392-409]; HERV_K [297-314]	0	2106	NotUnique	High	High	7.22e-05	0.00106838	33.87	0.271	2.38928e+06	648255	High	0.000478469	5.02e-06	1.91982	5.45
[R].FTYHMVSGMSLRPR.[V]		4	5	9	P63135; P10266; Q902F9; HERV_K	P63135 [952-965]; P10266 [952-965]; Q902F9 [192-205]; HERV_K [97-110]	0	1681.83	NotUnique	High	n/a	0.0419761	0.00106838	51.51	0.01	1.87064e+06		High	0.000478469	0.0143089	0.504671	2.04
[R].FTYHMVSGMSLRPR.[V]	1xOxidation [M]	4	5	4	P63135; P10266; Q902F9; HERV_K	P63135 [952-965]; P10266 [952-965]; Q902F9 [192-205]; HERV_K [97-110]	0	1697.83	NoQuanValues	High	High	0.0216428	0.00106838					High	0.000478469	0.00622283	0.653315	3.07
[R].IWSGNQTLETRD.[CR]	1xDeamidated HeavyWater_glyco [N5]	4	4	3	P63135; P61565; Q902F9; HERV_K	P63135 [1111-1122]; P61565 [350-361]; Q902F9 [351-362]; HERV_K [256-267]	1	1422.67	NotUnique	n/a	High	0.0124585	0.00106838	35.07	100		29520972	High	0.000478469	0.0031158	0.776481	3.5
[C].IDSTFNWQHR.[I]		4	4	3	P63135; P61565; Q902F9; HERV_K	P63135 [1174-1183]; P61565 [413-422]; Q902F9 [414-423]; HERV_K [319-328]	0	1303.62	NotUnique	High	High	0.0101339	0.00106838	35.23	0.01	69065443		High	0.000478469	0.00240642	0.822444	2.94
[Q].VSPAVDSDLTESLDKHK.[H]		4	4	6	P63135; P61565; Q902F9; HERV_K	P63135 [1047-1063]; P61565 [286-302]; Q902F9 [287-303]; HERV_K [192-208]	1	1840.93	NotUnique	High	High	5.7e-05	0.00106838	35.61	0.874	8.45941e+07	73906316	High	0.000478469	3.73e-06	1.97228	3.2
[A].QVSPAVDSDLTESLDKHK.[H]		4	4	3	P63135; P61565; Q902F9; HERV_K	P63135 [1046-1063]; P61565 [285-302]; Q902F9 [286-303]; HERV_K [191-208]	1	1968.99	NotUnique	High	High	0.000688317	0.00106838	36.63	0.273	6.11666e+06	1671821	High	0.000478469	8.37e-05	1.41951	3.4
[L].FQGPLIR.[A]		1	1	31	HERV_K	HERV_K [13-19]	0	830.488		High	High	0.10374	0.00106838	37.33	9.901	7.63188e+07	755607525	High	0.000478469	0.0451431	0.297505	1.86
[N].YLQDFSYQR.[S]		5	5	3	P63135; P10266; P61565; Q902F9; HERV_K	P63135 [968-976]; P10266 [968-976]; P61565 [207-215]; Q902F9 [208-216]; HERV_K [113-121]	0	1219.57	NotUnique	High	High	0.03284	0.00106838	36.73	0.01	255677280	2340312	High	0.000478469	0.0105047	0.559918	1.81
[S].AQVSPAVDSDLTESLDKHK.[H]		4	4	3	P63135; P61565; Q902F9; HERV_K	P63135 [1045-1063]; P61565 [284-302]; Q902F9 [285-303]; HERV_K [190-208]	1	2040.02	NotUnique	High	High	0.000238528	0.00106838	37.34	0.287	2.47683e+07	7110058	High	0.000478469	2.23e-05	1.65459	4.37
[S].AQVSPAVDSDLTESLDKHK.[H]	1xDeamidated [Q2]	4	4	1	P63135; P61565; Q902F9; HERV_K	P63135 [1045-1063]; P61565 [284-302]; Q902F9 [285-303]; HERV_K [190-208]	1	2041.01	NoQuanValues	n/a	High	0.00417479	0.00106838					High	0.000478469	0.000794474	1.01951	3.98
[P].SAQVSPAVDSDLTESLDKHK.[H]		4	4	3	P63135; P61565; Q902F9; HERV_K	P63135 [1044-1063]; P61565 [283-302]; Q902F9 [284-303]; HERV_K [189-208]	1	2127.06	NotUnique	High	High	0.000118108	0.00106838	37.49	0.01	5647415		High	0.000478469	9.28e-06	1.8105	7.02
[P].SAQVSPAVDSDLTESLDKHK.[H]	1xDeamidated [Q3]	4	4	1	P63135; P61565; Q902F9; HERV_K	P63135 [1044-1063]; P61565 [283-302]; Q902F9 [284-303]; HERV_K [189-208]	1	2128.04	NoQuanValues	High	n/a	0.00585478	0.00106838					High	0.000478469	0.00121215	0.944399	5.36
[T].CIDSTFNWQHR.[I]	1xCarbamidomethyl [C1]	4	4	5	P63135; P61565; Q902F9; HERV_K	P63135 [1173-1183]; P61565 [412-422]; Q902F9 [413-423]; HERV_K [318-328]	0	1463.65	NotUnique	High	High	0.000616261	0.00106838	37.66	0.046	1.94581e+07	893840	High	0.000478469	7.29e-05	1.44404	3.43
[L].VVGNIVIKPDSQTITCENCR.[L]	2xCarbamidomethyl [C16; C19]	4	4	3	P63135; P61565; Q902F9; HERV_K	P63135 [1150-1169]; P61565 [389-408]; Q902F9 [390-409]; HERV_K [295-314]	0	2303.15	NotUnique	High	High	1.75e-05	0.00106838	37.96	0.882	160343488	1.41476e+08	High	0.000478469	8.54e-07	2.23449	6.21
[L].VVGNIVIKPDSQTITCENCR.[L]	2xCarbamidomethyl [C16; C19]; 1xDeamidated [N/Q]	4	4	4	P63135; P61565; Q902F9; HERV_K	P63135 [1150-1169]; P61565 [389-408]; Q902F9 [390-409]; HERV_K [295-314]	0	2304.13	NotUnique	High	High	1.33e-05	0.00106838	39.76	1.436	1.2441e+07	17862016	High	0.000478469	6.05e-07	2.29564	4.79
[L].VVGNIVIKPDSQTITCENCR.[L]	1xDeamidated [N4]; 2xCarbamidomethyl [C16; C19]; 1xDeamidated HeavyWater_glyco [N18]	4	4	1	P63135; P61565; Q902F9; HERV_K	P63135 [1150-1169]; P61565 [389-408]; Q902F9 [390-409]; HERV_K [295-314]	0	2307.12	NoQuanValues	High	n/a	0.00748069	0.00106838					High	0.000478469	0.00164646	0.889944	4.5
[R].APAKPEEEGMMINISIGYR.[Y]		1	1	2	HERV_K	HERV_K [46-64]	0	2106.04		n/a	High	0.042504	0.00106838	39.09	100		1980190	High	0.000478469	0.0145361	0.501851	3.9
[R].APAKPEEEGMMINISIGYR.[Y]	1xDeamidated [N13]	1	1	3	HERV_K	HERV_K [46-64]	0	2107.02	NoQuanValues	High	High	0.000300879	0.00106838					High	0.000478469	2.98e-05	1.60308	4.5
[R].APAKPEEEGMMINISIGYR.[Y]	1xDeamidated HeavyWater_glyco [N13]	1	1	8	HERV_K	HERV_K [46-64]	0	2109.02		n/a	High	0.000150902	0.00106838	75.7	100		755144	High	0.000478469	1.26e-05	1.75615	4.79
[R].APAKPEEEGMMINISIGYR.[Y]	1xOxidation [M11]	1	1	1	HERV_K	HERV_K [46-64]	0	2122.03		High	n/a	0.00256523	0.00106838	47.83	0.01	3.11861e+06		High	0.000478469	0.000432476	1.12762	3.91
[R].APAKPEEEGMMINISIGYR.[Y]	1xOxidation [M11]; 1xDeamidated [N13]	1	1	1	HERV_K	HERV_K [46-64]	0	2123.01	NoQuanValues	n/a	High	0.0391789	0.00106838					High	0.000478469	0.0131178	0.520219	2.15
[R].APAKPEEEGMMINISIGYR.[Y]	1xOxidation [M]; 1xDeamidated HeavyWater_glyco [N13]	1	1	5	HERV_K	HERV_K [46-64]	0	2125.02		n/a	High	0.022347	0.00106838	47.53	100		10892269	High	0.000478469	0.00647779	0.646159	2.04
[R].APAKPEEEGMMINISIGYR.[Y]	2xOxidation [M10; M11]	1	1	1	HERV_K	HERV_K [46-64]	0	2138.03		High	n/a	0.000281053	0.00106838	41.28	0.01	5.39484e+06		High	0.000478469	2.74e-05	1.6182	5.2
[R].APAKPEEEGMMINISIGYR.[Y]	2xOxidation [M10; M11]; 1xDeamidated HeavyWater_glyco [N13]	1	1	6	HERV_K	HERV_K [46-64]	0	2141.01		n/a	High	0.00021708	0.00106838	42.18	100		1.66781e+07	High	0.000478469	1.98e-05	1.67549	2.65
[S].CPSAQVSPAVDSDLTESLDKHK.[H]	1xCarbamidomethyl [C1]	4	4	1	P63135; P61565; Q902F9; HERV_K	P63135 [1042-1063]; P61565 [281-302]; Q902F9 [282-303]; HERV_K [187-208]	1	2384.14	NoQuanValues	High	n/a	3.99e-05	0.00106838					High	0.000478469	2.39e-06	2.05137	5.13
[S].CPSAQVSPAVDSDLTESLDKHK.[H]	1xCarbamidomethyl [C1]; 1xDeamidated [Q5]	4	4	1	P63135; P61565; Q902F9; HERV_K	P63135 [1042-1063]; P61565 [281-302]; Q902F9 [282-303]; HERV_K [187-208]	1	2385.12	NoneMonoisotopic	n/a	High	0.00141784	0.00106838					High	0.000478469	0.000206311	1.25919	3.55
[L].TCIDSTFNWQHR.[I]	1xCarbamidomethyl [C2]	4	4	4	P63135; P61565; Q902F9; HERV_K	P63135 [1172-1183]; P61565 [411-422]; Q902F9 [412-423]; HERV_K [317-328]	0	1564.7	NotUnique	High	High	0.000147159	0.00106838	50.52	0.01	5.11859e+06		High	0.000478469	1.22e-05	1.76172	3.69
[L].TCIDSTFNWQHR.[I]	1xCarbamidomethyl [C2]; 1xDeamidated [N8]	4	4	2	P63135; P61565; Q902F9; HERV_K	P63135 [1172-1183]; P61565 [411-422]; Q902F9 [412-423]; HERV_K [317-328]	0	1565.68	NotUnique	High	High	0.00420706	0.00106838	39.94	100		3.14613e+06	High	0.000478469	0.000802146	1.0178	2.61
[Q].SCPSAQVSPAVDSDLTESLDKHK.[H]	1xCarbamidomethyl [C2]	4	4	3	P63135; P61565; Q902F9; HERV_K	P63135 [1041-1063]; P61565 [280-302]; Q902F9 [281-303]; HERV_K [186-208]	1	2471.17	NotUnique	High	High	8.92e-06	0.00106838	40.02	1.852	15816296	29297297	High	0.000478469	3.69e-07	2.38359	4.04
[Q].SCPSAQVSPAVDSDLTESLDKHK.[H]	1xCarbamidomethyl [C2]; 1xDeamidated [Q6]	4	4	2	P63135; P61565; Q902F9; HERV_K	P63135 [1041-1063]; P61565 [280-302]; Q902F9 [281-303]; HERV_K [186-208]	1	2472.16	NoQuanValues	High	High	2.61e-05	0.00106838					High	0.000478469	1.41e-06	2.1455	3.6
[C].SGQTQSCPSAQVSPAVDSDLTESLDKHK.[H]	1xCarbamidomethyl [C7]	4	4	4	P63135; P61565; Q902F9; HERV_K	P63135 [1036-1063]; P61565 [275-302]; Q902F9 [276-303]; HERV_K [181-208]	1	2972.39	NotUnique	High	High	2.27e-06	0.00106838	39.64	0.486	5.13562e+07	24943664	High	0.000478469	6.7e-08	2.68689	7.29
[C].SGQTQSCPSAQVSPAVDSDLTESLDKHK.[H]	1xCarbamidomethyl [C7]; 1xDeamidated [Q11]	4	4	2	P63135; P61565; Q902F9; HERV_K	P63135 [1036-1063]; P61565 [275-302]; Q902F9 [276-303]; HERV_K [181-208]	1	2973.37	NoneMonoisotopic	High	High	3.93e-05	0.00106838					High	0.000478469	2.35e-06	2.05452	5.89
[T].QSCPSAQVSPAVDSDLTESLDKHK.[H]	1xCarbamidomethyl [C3]; 1xDeamidated [Q7]	4	4	2	P63135; P61565; Q902F9; HERV_K	P63135 [1040-1063]; P61565 [279-302]; Q902F9 [280-303]; HERV_K [185-208]	1	2600.21	NoQuanValues	High	High	0.000188239	0.00106838					High	0.000478469	1.66e-05	1.70711	4.25
[Q].TQSCPSAQVSPAVDSDLTESLDKHK.[H]	1xCarbamidomethyl [C4]	4	4	2	P63135; P61565; Q902F9; HERV_K	P63135 [1039-1063]; P61565 [278-302]; Q902F9 [279-303]; HERV_K [184-208]	1	2700.28	NotUnique	High	High	3.95e-05	0.00106838	40.18	2.096	2943873	6.16975e+06	High	0.000478469	2.37e-06	2.05326	4.49
[G].QTQSCPSAQVSPAVDSDLTESLDKHK.[H]	1xCarbamidomethyl [C5]	4	4	2	P63135; P61565; Q902F9; HERV_K	P63135 [1038-1063]; P61565 [277-302]; Q902F9 [278-303]; HERV_K [183-208]	1	2828.34	NotUnique	High	High	2.67e-06	0.00106838	39.64	0.461	7471161	3.44433e+06	High	0.000478469	8.2e-08	2.65091	6.78
[G].QTQSCPSAQVSPAVDSDLTESLDKHK.[H]	1xCarbamidomethyl [C5]; 1xDeamidated [Q9]	4	4	1	P63135; P61565; Q902F9; HERV_K	P63135 [1038-1063]; P61565 [277-302]; Q902F9 [278-303]; HERV_K [183-208]	1	2829.32	NoQuanValues	n/a	High	0.00375042	0.00106838					High	0.000478469	0.000694944	1.04331	3.15
[S].GQTQSCPSAQVSPAVDSDLTESLDKHK.[H]	1xCarbamidomethyl [C6]	4	4	3	P63135; P61565; Q902F9; HERV_K	P63135 [1037-1063]; P61565 [276-302]; Q902F9 [277-303]; HERV_K [182-208]	1	2885.36	NotUnique	High	High	2.53e-06	0.00106838	39.64	0.331	1.05073e+07	3474159	High	0.000478469	7.65e-08	2.66332	3.59
[S].GQTQSCPSAQVSPAVDSDLTESLDKHK.[H]	1xCarbamidomethyl [C6]; 1xDeamidated [Q10]	4	4	1	P63135; P61565; Q902F9; HERV_K	P63135 [1037-1063]; P61565 [276-302]; Q902F9 [277-303]; HERV_K [182-208]	1	2886.34	NoneMonoisotopic	High	n/a	3.79e-05	0.00106838					High	0.000478469	2.25e-06	2.06254	4.36
[V].SPAVDSDLTESLDKHK.[H]		4	4	3	P63135; P61565; Q902F9; HERV_K	P63135 [1048-1063]; P61565 [287-302]; Q902F9 [288-303]; HERV_K [193-208]	1	1741.86	NotUnique	n/a	High	8.54e-06	0.00106838	40.93	100		4.78465e+06	High	0.000478469	3.5e-07	2.39304	5.03
[R].GQFYHNCSGQTQSCPSAQVSPAVDSDLT.[E]	1xDeamidated HeavyWater_glyco [N6]; 2xCarbamidomethyl [C7; C14]	4	4	1	P63135; P61565; Q902F9; HERV_K	P63135 [1029-1056]; P61565 [268-295]; Q902F9 [269-296]; HERV_K [174-201]	0	3044.29	NoQuanValues	n/a	High	0.000322306	0.00106838					High	0.000478469	3.25e-05	1.58782	4.8
[S].PAVDSDLTESLDKHK.[H]		4	4	1	P63135; P61565; Q902F9; HERV_K	P63135 [1049-1063]; P61565 [288-302]; Q902F9 [289-303]; HERV_K [194-208]	1	1654.83	NoQuanValues	n/a	High	3e-06	0.00106838					High	0.000478469	9.5e-08	2.62484	4.69
[C].PSAQVSPAVDSDLTESLDKHK.[H]	1xDeamidated [Q4]	4	4	1	P63135; P61565; Q902F9; HERV_K	P63135 [1043-1063]; P61565 [282-302]; Q902F9 [283-303]; HERV_K [188-208]	1	2225.09	NoQuanValues	n/a	High	1.49e-05	0.00106838					High	0.000478469	6.99e-07	2.27013	4.87
[K].IVSPVSGPEHPELWR.[L]		2	2	58	P63135; HERV_K	P63135 [1087-1101]; HERV_K [232-246]	0	1702.89	NotUnique	High	High	1.14e-05	0.00106838	42.72	0.01	11209895784	405168	High	0.000478469	5.03e-07	2.32863	3.94
[R].DRKPFYTVDLNS.[S]		2	2	3	P61565; HERV_K	P61565 [361-372]; HERV_K [267-278]	1	1454.73	NotUnique	High	High	0.0905147	0.00106838	41.14	0.01	12019767		High	0.000478469	0.0379121	0.329275	3.09
[R].DRKPFYTVDLN.[S]		2	2	3	P61565; HERV_K	P61565 [361-371]; HERV_K [267-277]	1	1367.7	NotUnique	High	High	0.0846561	0.00106838	41.57	0.756	76844720	5.8133e+07	High	0.000478469	0.0348079	0.344768	2.02
[Q].VSPAVDSDLTESLDK.[H]		4	4	4	P63135; P61565; Q902F9; HERV_K	P63135 [1047-1061]; P61565 [286-300]; Q902F9 [287-301]; HERV_K [192-206]	0	1575.77	NotUnique	High	High	0.00036567	0.00106838	41.78	0.585	1.82362e+08	106644944	High	0.000478469	3.8e-05	1.55982	3.66
[K].IVSPVSGPEHPEL.[W]		2	2	1	P63135; HERV_K	P63135 [1087-1099]; HERV_K [232-244]	0	1360.71	NoQuanValues	n/a	High	0.0142327	0.00106838					High	0.000478469	0.00368073	0.746828	3.3
[Y].HNCSGQTQSCPSAQVSPAVDSDLTESLDK.[H]	1xDeamidated HeavyWater_glyco [N2]; 2xCarbamidomethyl [C3; C10]	4	4	1	P63135; P61565; Q902F9; HERV_K	P63135 [1033-1061]; P61565 [272-300]; Q902F9 [273-301]; HERV_K [178-206]	0	3121.36	NotUnique	n/a	High	0.000218326	0.00106838	42.87	100		3.17437e+06	High	0.000478469	2e-05	1.67422	4.28
[R].KPFYTVDLNSS.[L]		2	2	1	P61565; HERV_K	P61565 [363-373]; HERV_K [269-279]	0	1270.63	NoQuanValues	n/a	High	0.0408777	0.00106838					High	0.000478469	0.0138385	0.510652	2.58
[A].QVSPAVDSDLTESLDK.[H]		4	4	2	P63135; P61565; Q902F9; HERV_K	P63135 [1046-1061]; P61565 [285-300]; Q902F9 [286-301]; HERV_K [191-206]	0	1703.83	NotUnique	High	High	0.000655195	0.00106838	42.29	0.563	3.95979e+06	2.22909e+06	High	0.000478469	7.87e-05	1.43045	3.57
[F].YHNCSGQTQSCPSAQVSPAVDSDLTESLDK.[H]	1xDeamidated HeavyWater_glyco [N3]; 2xCarbamidomethyl [C4; C11]	4	4	1	P63135; P61565; Q902F9; HERV_K	P63135 [1032-1061]; P61565 [271-300]; Q902F9 [272-301]; HERV_K [177-206]	0	3284.42	NoQuanValues	n/a	High	2.16e-05	0.00106838					High	0.000478469	1.11e-06	2.1873	4.08
[S].AQVSPAVDSDLTESLDK.[H]		4	4	2	P63135; P61565; Q902F9; HERV_K	P63135 [1045-1061]; P61565 [284-300]; Q902F9 [285-301]; HERV_K [190-206]	0	1774.87	NotUnique	High	High	0.000114295	0.00106838	42.5	0.85	24199810	20576142	High	0.000478469	8.91e-06	1.81778	4.45
[D].RAPAKPEEEGMMINISIGYR.[Y]	1xDeamidated HeavyWater_glyco [N14]	1	1	1	HERV_K	HERV_K [45-64]	1	2265.13		n/a	High	2.98e-05	0.00106838	49.34	100		918665	High	0.000478469	1.67e-06	2.11559	5.06
[D].RAPAKPEEEGMMINISIGYR.[Y]	1xOxidation [M11]; 1xDeamidated HeavyWater_glyco [N14]	1	1	1	HERV_K	HERV_K [45-64]	1	2281.12	NoQuanValues	n/a	High	0.0381893	0.00106838					High	0.000478469	0.0127018	0.525981	1.38
[R].KPFYTVDLN.[S]		2	2	3	P61565; HERV_K	P61565 [363-371]; HERV_K [269-277]	0	1096.57	NotUnique	High	High	0.066569	0.00106838	42.81	0.283	65579424	18569352	High	0.000478469	0.0256375	0.400003	3.14
[L].LTCIDSTFNWQHR.[I]	1xCarbamidomethyl [C3]	4	4	2	P63135; P61565; Q902F9; HERV_K	P63135 [1171-1183]; P61565 [410-422]; Q902F9 [411-423]; HERV_K [316-328]	0	1677.78	NoQuanValues	High	High	0.00102603	0.00106838					High	0.000478469	0.000137777	1.33095	3.47
[R].VNYLQDFSYQR.[S]		5	5	54	P63135; P10266; P61565; Q902F9; HERV_K	P63135 [966-976]; P10266 [966-976]; P61565 [205-215]; Q902F9 [206-216]; HERV_K [111-121]	0	1432.69	NotUnique	High	High	0.000721908	0.00106838	46.73	0.058	11120876289	6.39967e+08	High	0.000478469	8.88e-05	1.40894	3.15
[R].VNYLQDFSYQR.[S]	1xDeamidated [N/Q]	5	5	8	P63135; P10266; P61565; Q902F9; HERV_K	P63135 [966-976]; P10266 [966-976]; P61565 [205-215]; Q902F9 [206-216]; HERV_K [111-121]	0	1433.67	NotUnique	High	High	0.00283943	0.00106838	52.03	0.01	31439056		High	0.000478469	0.000490952	1.10508	3.42
[R].VNYLQDFSYQR.[S]	1xDeamidated HeavyWater_glyco [N2]	5	5	3	P63135; P10266; P61565; Q902F9; HERV_K	P63135 [966-976]; P10266 [966-976]; P61565 [205-215]; Q902F9 [206-216]; HERV_K [111-121]	0	1435.67	NotUnique	n/a	High	0.0198674	0.00106838	44.57	100		1.25952e+06	High	0.000478469	0.00558958	0.672436	2.12
[C].SGQTQSCPSAQVSPAVDSDLTESLDK.[H]	1xCarbamidomethyl [C7]	4	4	4	P63135; P61565; Q902F9; HERV_K	P63135 [1036-1061]; P61565 [275-300]; Q902F9 [276-301]; HERV_K [181-206]	0	2707.24	NotUnique	High	High	3.17e-06	0.00106838	44.97	0.16	5.02245e+07	8012375	High	0.000478469	1.02e-07	2.6128	6.94
[C].SGQTQSCPSAQVSPAVDSDLTESLDK.[H]	1xCarbamidomethyl [C7]; 1xDeamidated [Q11]	4	4	1	P63135; P61565; Q902F9; HERV_K	P63135 [1036-1061]; P61565 [275-300]; Q902F9 [276-301]; HERV_K [181-206]	0	2708.22	NoQuanValues	High	n/a	0.00808287	0.00106838					High	0.000478469	0.00181376	0.872734	2.83
[N].CSGQTQSCPSAQVSPAVDSDLTESLDK.[H]	2xCarbamidomethyl [C1; C8]	4	4	3	P63135; P61565; Q902F9; HERV_K	P63135 [1035-1061]; P61565 [274-300]; Q902F9 [275-301]; HERV_K [180-206]	0	2867.27	NotUnique	High	High	6.75e-05	0.00106838	49.69	0.395	1.13837e+06	449919	High	0.000478469	4.61e-06	1.93463	5.01
[N].CSGQTQSCPSAQVSPAVDSDLTESLDK.[H]	2xCarbamidomethyl [C1; C8]; 1xDeamidated [Q12]	4	4	2	P63135; P61565; Q902F9; HERV_K	P63135 [1035-1061]; P61565 [274-300]; Q902F9 [275-301]; HERV_K [180-206]	0	2868.25	NoQuanValues	High	High	3e-05	0.00106838					High	0.000478469	1.68e-06	2.11475	3.71
[W].LVEVPTVSPISR.[F]		5	5	3	P63135; P10266; P61565; Q902F9; HERV_K	P63135 [940-951]; P10266 [940-951]; P61565 [179-190]; Q902F9 [180-191]; HERV_K [85-96]	0	1296.75	NotUnique	High	High	0.0209707	0.00106838	44.96	0.242	114404484	27652208	High	0.000478469	0.00598147	0.660364	2.9
[Q].SCPSAQVSPAVDSDLTESLDK.[H]	1xCarbamidomethyl [C2]	4	4	4	P63135; P61565; Q902F9; HERV_K	P63135 [1041-1061]; P61565 [280-300]; Q902F9 [281-301]; HERV_K [186-206]	0	2206.02	NotUnique	High	High	3.28e-06	0.00106838	45.1	0.295	65286012	19289932	High	0.000478469	1.06e-07	2.60568	5.32
[Q].SCPSAQVSPAVDSDLTESLDK.[H]	1xCarbamidomethyl [C2]; 1xDeamidated [Q6]	4	4	2	P63135; P61565; Q902F9; HERV_K	P63135 [1041-1061]; P61565 [280-300]; Q902F9 [281-301]; HERV_K [186-206]	0	2207	NotUnique	High	n/a	0.00325444	0.00106838	46.42	0.01	445364		High	0.000478469	0.000582105	1.0748	2.2
[Q].TQSCPSAQVSPAVDSDLTESLDK.[H]	1xCarbamidomethyl [C4]	4	4	1	P63135; P61565; Q902F9; HERV_K	P63135 [1039-1061]; P61565 [278-300]; Q902F9 [279-301]; HERV_K [184-206]	0	2435.12	NoQuanValues	High	n/a	1.55e-05	0.00106838					High	0.000478469	7.36e-07	2.26099	5.95
[Q].TQSCPSAQVSPAVDSDLTESLDK.[H]	1xCarbamidomethyl [C4]; 1xDeamidated [Q8]	4	4	2	P63135; P61565; Q902F9; HERV_K	P63135 [1039-1061]; P61565 [278-300]; Q902F9 [279-301]; HERV_K [184-206]	0	2436.11	NoneMonoisotopic	High	High	4.19e-06	0.00106838					High	0.000478469	1.44e-07	2.55099	5.24
[V].LFQGPLIR.[A]		1	1	2	HERV_K	HERV_K [12-19]	0	943.572		High	High	0.0935396	0.00106838	45.19	0.208	5.29778e+06	1103648	High	0.000478469	0.039539	0.321642	1.55
[R].FTYHMVSGMSLRP.[R]		4	5	3	P63135; P10266; Q902F9; HERV_K	P63135 [952-964]; P10266 [952-964]; Q902F9 [192-204]; HERV_K [97-109]	0	1525.73	NotUnique	High	High	0.00053091	0.00106838	46.49	0.296	1.16724e+07	3460257	High	0.000478469	6.05e-05	1.47711	3.28
[F].YPWEWGEK.[G]		4	4	3	P63135; P61565; Q902F9; HERV_K	P63135 [1071-1078]; P61565 [310-317]; Q902F9 [311-318]; HERV_K [216-223]	0	1094.49	NotUnique	High	High	0.0129278	0.00106838	46.7	0.176	49545932	8723506	High	0.000478469	0.00326334	0.768248	2.42
[R].LLTCIDSTFNWQHR.[I]	1xCarbamidomethyl [C4]	4	4	48	P63135; P61565; Q902F9; HERV_K	P63135 [1170-1183]; P61565 [409-422]; Q902F9 [410-423]; HERV_K [315-328]	0	1790.86	NotUnique	High	High	9.23e-05	0.00106838	50.71	0.036	2953650074	1.05406e+08	High	0.000478469	6.82e-06	1.86525	4.54
[R].LLTCIDSTFNWQHR.[I]	1xCarbamidomethyl [C4]; 1xDeamidated [N10]	4	4	9	P63135; P61565; Q902F9; HERV_K	P63135 [1170-1183]; P61565 [409-422]; Q902F9 [410-423]; HERV_K [315-328]	0	1791.85	NotUnique	High	High	0.00047735	0.00106838	54.34	0.268	38410902	10281264	High	0.000478469	5.3e-05	1.5007	4.9
[R].LLTCIDSTFNWQHR.[I]	1xCarbamidomethyl [C4]; 1xDeamidated HeavyWater_glyco [N10]	4	4	2	P63135; P61565; Q902F9; HERV_K	P63135 [1170-1183]; P61565 [409-422]; Q902F9 [410-423]; HERV_K [315-328]	0	1793.85	NotUnique	n/a	High	0.00239651	0.00106838	52.15	100		7.76312e+07	High	0.000478469	0.000397253	1.14272	4.14
[Y].MLVVGNIVIKPDSQTITCENCR.[L]	2xCarbamidomethyl [C18; C21]	4	4	3	P63135; P61565; Q902F9; HERV_K	P63135 [1148-1169]; P61565 [387-408]; Q902F9 [388-409]; HERV_K [293-314]	0	2547.27	NotUnique	High	n/a	8.78e-05	0.00106838	52.27	0.01	5.34061e+07		High	0.000478469	6.41e-06	1.87617	4.75
[Y].MLVVGNIVIKPDSQTITCENCR.[L]	1xDeamidated [N/Q]; 2xCarbamidomethyl [C18; C21]	4	4	2	P63135; P61565; Q902F9; HERV_K	P63135 [1148-1169]; P61565 [387-408]; Q902F9 [388-409]; HERV_K [293-314]	0	2548.26	NotUnique	High	n/a	0.000260682	0.00106838	53.14	0.01	4.96501e+06		High	0.000478469	2.49e-05	1.63489	3.01
[Y].MLVVGNIVIKPDSQTITCENCR.[L]	2xDeamidated [N6; N20]; 2xCarbamidomethyl [C18; C21]	4	4	1	P63135; P61565; Q902F9; HERV_K	P63135 [1148-1169]; P61565 [387-408]; Q902F9 [388-409]; HERV_K [293-314]	0	2549.24	NoQuanValues	n/a	High	0.000698066	0.00106838					High	0.000478469	8.52e-05	1.41639	3.91
[Y].MLVVGNIVIKPDSQTITCENCR.[L]	1xDeamidated HeavyWater_glyco [N6]; 2xCarbamidomethyl [C18; C21]	4	4	1	P63135; P61565; Q902F9; HERV_K	P63135 [1148-1169]; P61565 [387-408]; Q902F9 [388-409]; HERV_K [293-314]	0	2550.26	NoneMonoisotopic	High	n/a	0.00780313	0.00106838					High	0.000478469	0.00173563	0.880564	3.16
[Y].MLVVGNIVIKPDSQTITCENCR.[L]	1xOxidation [M1]; 2xCarbamidomethyl [C18; C21]	4	4	1	P63135; P61565; Q902F9; HERV_K	P63135 [1148-1169]; P61565 [387-408]; Q902F9 [388-409]; HERV_K [293-314]	0	2563.27	NotUnique	High	n/a	4.03e-05	0.00106838	48.19	0.01	2.39343e+06		High	0.000478469	2.42e-06	2.04913	4.15
[Y].MLVVGNIVIKPDSQTITCENCR.[L]	1xOxidation [M1]; 1xDeamidated [Q14]; 2xCarbamidomethyl [C18; C21]	4	4	1	P63135; P61565; Q902F9; HERV_K	P63135 [1148-1169]; P61565 [387-408]; Q902F9 [388-409]; HERV_K [293-314]	0	2564.25	NoQuanValues	n/a	High	0.104369	0.00106838					High	0.000478469	0.0454942	0.296091	1.73
[M].LVVGNIVIKPDSQTITCENCR.[L]	2xCarbamidomethyl [C17; C20]	4	4	4	P63135; P61565; Q902F9; HERV_K	P63135 [1149-1169]; P61565 [388-408]; Q902F9 [389-409]; HERV_K [294-314]	0	2416.23	NotUnique	High	n/a	0.000281878	0.00106838	48.19	0.01	2.30082e+06		High	0.000478469	2.75e-05	1.61755	3.99
[M].LVVGNIVIKPDSQTITCENCR.[L]	1xDeamidated [N/Q]; 2xCarbamidomethyl [C17; C20]	4	4	3	P63135; P61565; Q902F9; HERV_K	P63135 [1149-1169]; P61565 [388-408]; Q902F9 [389-409]; HERV_K [294-314]	0	2417.22	NoQuanValues	High	High	0.000950942	0.00106838					High	0.000478469	0.00012531	1.34781	3.83
[M].LVVGNIVIKPDSQTITCENCR.[L]	2xCarbamidomethyl [C17; C20]; 1xDeamidated HeavyWater_glyco [N19]	4	4	1	P63135; P61565; Q902F9; HERV_K	P63135 [1149-1169]; P61565 [388-408]; Q902F9 [389-409]; HERV_K [294-314]	0	2419.22	NoneMonoisotopic	n/a	High	0.0106048	0.00106838					High	0.000478469	0.0025471	0.812337	2.57
[N].DSVWVPGPIDDR.[CA]		2	2	2	P63135; HERV_K	P63135 [889-900]; HERV_K [34-45]	0	1355.66	NotUnique	High	High	0.015035	0.00106838	47.93	0.622	3.29605e+06	2.05157e+06	High	0.000478469	0.00394229	0.734608	2.57
[Y].VNDSVWVPGPIDDR.[CA]	1xDeamidated [N2]	2	2	1	P63135; HERV_K	P63135 [887-900]; HERV_K [32-45]	0	1569.75	NotUnique	n/a	High	0.0245801	0.00106838	50.4	100		4.54643e+06	High	0.000478469	0.00729998	0.624858	2.94
[Y].VNDSVWVPGPIDDR.[CA]	1xDeamidated HeavyWater_glyco [N2]	2	2	2	P63135; HERV_K	P63135 [887-900]; HERV_K [32-45]	0	1571.76	NotUnique	n/a	High	0.00237105	0.00106838	50.4	100		28296780	High	0.000478469	0.000391995	1.14509	3.87
[R].APGCLMPAVQNW.[L]	1xCarbamidomethyl [C4]	5	5	3	P63135; P10266; P61565; Q902F9; HERV_K	P63135 [928-939]; P10266 [928-939]; P61565 [167-178]; Q902F9 [168-179]; HERV_K [73-84]	0	1343.62	NotUnique	High	High	0.0342731	0.00106838	58.57	0.268	10984981	2.9428e+06	High	0.000478469	0.0110846	0.550321	1.86
[R].DRKPFYTVDLNSSL.[T]		2	2	4	P61565; HERV_K	P61565 [361-374]; HERV_K [267-280]	1	1654.84	NotUnique	High	High	0.00626337	0.00106838	50.37	0.254	54842385	1.39048e+07	High	0.000478469	0.00131875	0.929412	4.16
[R].DRKPFYTVDLNSSL.[T]	1xDeamidated [N11]	2	2	1	P61565; HERV_K	P61565 [361-374]; HERV_K [267-280]	1	1655.83	NotUnique	n/a	High	0.0749286	0.00106838	51.41	100		1.35102e+06	High	0.000478469	0.0297959	0.372892	3.82
[C].VKPPYMLVVGNIVIKPDSQTITCENCR.[L]	2xCarbamidomethyl [C23; C26]	4	4	2	P63135; P61565; Q902F9; HERV_K	P63135 [1143-1169]; P61565 [382-408]; Q902F9 [383-409]; HERV_K [288-314]	0	3131.61	NotUnique	High	n/a	0.00800695	0.00106838	57.68	0.01	1.26094e+08		High	0.000478469	0.00179249	0.874832	3.07
[C].VKPPYMLVVGNIVIKPDSQTITCENCR.[L]	2xCarbamidomethyl [C23; C26]; 1xDeamidated [N/Q]	4	4	6	P63135; P61565; Q902F9; HERV_K	P63135 [1143-1169]; P61565 [382-408]; Q902F9 [383-409]; HERV_K [288-314]	0	3132.59	NotUnique	High	High	7.37e-06	0.00106838	58.43	0.882	1.92577e+07	1.69805e+07	High	0.000478469	2.91e-07	2.42575	3.07
[C].VKPPYMLVVGNIVIKPDSQTITCENCR.[L]	1xDeamidated HeavyWater_glyco [N]; 2xCarbamidomethyl [C23; C26]	4	4	2	P63135; P61565; Q902F9; HERV_K	P63135 [1143-1169]; P61565 [382-408]; Q902F9 [383-409]; HERV_K [288-314]	0	3134.59	NotUnique	High	High	0.0577457	0.00106838	57.6	6.272	24409980	153106080	High	0.000478469	0.0214091	0.432429	1.54
[C].VKPPYMLVVGNIVIKPDSQTITCENCR.[L]	1xDeamidated HeavyWater_glyco [N11]; 2xCarbamidomethyl [C23; C26]; 1xDeamidated [N25]	4	4	1	P63135; P61565; Q902F9; HERV_K	P63135 [1143-1169]; P61565 [382-408]; Q902F9 [383-409]; HERV_K [288-314]	0	3135.58	NoneMonoisotopic	n/a	High	0.000867436	0.00106838					High	0.000478469	0.000111726	1.3682	3.88
[C].VKPPYMLVVGNIVIKPDSQTITCENCR.[L]	1xOxidation [M6]; 2xCarbamidomethyl [C23; C26]	4	4	4	P63135; P61565; Q902F9; HERV_K	P63135 [1143-1169]; P61565 [382-408]; Q902F9 [383-409]; HERV_K [288-314]	0	3147.6	NotUnique	High	n/a	5.18e-05	0.00106838	52.72	0.01	4.4293e+06		High	0.000478469	3.31e-06	1.99349	3.18
[C].VKPPYMLVVGNIVIKPDSQTITCENCR.[L]	1xOxidation [M6]; 1xDeamidated [N/Q]; 2xCarbamidomethyl [C23; C26]	4	4	4	P63135; P61565; Q902F9; HERV_K	P63135 [1143-1169]; P61565 [382-408]; Q902F9 [383-409]; HERV_K [288-314]	0	3148.58	NotUnique	High	n/a	2.45e-06	0.00106838	52.74	0.01	2.79577e+07		High	0.000478469	7.38e-08	2.66976	5.54
[C].VKPPYMLVVGNIVIKPDSQTITCENCR.[L]	1xOxidation [M6]; 2xDeamidated [N11; N25]; 2xCarbamidomethyl [C23; C26]	4	4	1	P63135; P61565; Q902F9; HERV_K	P63135 [1143-1169]; P61565 [382-408]; Q902F9 [383-409]; HERV_K [288-314]	0	3149.57	NotUnique	High	n/a	0.032492	0.00106838	53.94	0.01	606569		High	0.000478469	0.0103649	0.56231	1.95
[C].VKPPYMLVVGNIVIKPDSQTITCENCR.[L]	1xOxidation [M6]; 2xCarbamidomethyl [C23; C26]; 1xDeamidated HeavyWater_glyco [N11]	4	4	3	P63135; P61565; Q902F9; HERV_K	P63135 [1143-1169]; P61565 [382-408]; Q902F9 [383-409]; HERV_K [288-314]	0	3150.59	NotUnique	High	High	0.0475326	0.00106838	52.55	100		14889118	High	0.000478469	0.0167387	0.476584	2.07
[E].VLFQGPLIR.[A]		1	1	2	HERV_K	HERV_K [11-19]	0	1042.64		High	High	0.0707027	0.00106838	52.39	0.249	14165906	3534382	High	0.000478469	0.0276758	0.386213	2.18
[R].KPFYTVDLNSSL.[T]		2	2	2	P61565; HERV_K	P61565 [363-374]; HERV_K [269-280]	0	1383.72	NotUnique	High	High	0.045931	0.00106838	52.69	1.953	6.04338e+06	11801816	High	0.000478469	0.01603	0.484336	3.46
[R].KPFYTVDLNSSL.[T]	1xDeamidated [N9]	2	2	2	P61565; HERV_K	P61565 [363-374]; HERV_K [269-280]	0	1384.7	NotUnique	High	High	0.00282947	0.00106838	53.9	0.01	3.6437e+06		High	0.000478469	0.000488796	1.10586	4.01
[S].CVKPPYMLVVGNIVIKPDSQTITCENCR.[L]	3xCarbamidomethyl [C1; C24; C27]	4	4	2	P63135; P61565; Q902F9; HERV_K	P63135 [1142-1169]; P61565 [381-408]; Q902F9 [382-409]; HERV_K [287-314]	0	3291.64	NotUnique	High	n/a	0.000115637	0.00106838	58.13	0.01	20726860		High	0.000478469	9.04e-06	1.81519	2.85
[S].CVKPPYMLVVGNIVIKPDSQTITCENCR.[L]	3xCarbamidomethyl [C1; C24; C27]; 1xDeamidated [N/Q]	4	4	3	P63135; P61565; Q902F9; HERV_K	P63135 [1142-1169]; P61565 [381-408]; Q902F9 [382-409]; HERV_K [287-314]	0	3292.62	NotUnique	High	High	4.09e-05	0.00106838	58.82	100		2.00724e+06	High	0.000478469	2.47e-06	2.04547	6.4
[S].CVKPPYMLVVGNIVIKPDSQTITCENCR.[L]	3xCarbamidomethyl [C1; C24; C27]; 2xDeamidated [N12; N26]	4	4	1	P63135; P61565; Q902F9; HERV_K	P63135 [1142-1169]; P61565 [381-408]; Q902F9 [382-409]; HERV_K [287-314]	0	3293.6	NoneMonoisotopic	High	n/a	1.87e-05	0.00106838					High	0.000478469	9.28e-07	2.21974	5.48
[S].CVKPPYMLVVGNIVIKPDSQTITCENCR.[L]	3xCarbamidomethyl [C1; C24; C27]; 1xDeamidated HeavyWater_glyco [N12]	4	4	3	P63135; P61565; Q902F9; HERV_K	P63135 [1142-1169]; P61565 [381-408]; Q902F9 [382-409]; HERV_K [287-314]	0	3294.62	NoQuanValues	High	High	0.00172221	0.00106838					High	0.000478469	0.000262992	1.21604	5.45
[S].CVKPPYMLVVGNIVIKPDSQTITCENCR.[L]	3xCarbamidomethyl [C1; C24; C27]; 1xOxidation [M7]; 1xDeamidated [N/Q]	4	4	4	P63135; P61565; Q902F9; HERV_K	P63135 [1142-1169]; P61565 [381-408]; Q902F9 [382-409]; HERV_K [287-314]	0	3308.61	NotUnique	High	High	1.6e-05	0.00106838	53.25	0.778	3.21174e+06	2497554	High	0.000478469	7.66e-07	2.25379	6.27
[Q].SCVKPPYMLVVGNIVIKPDSQTITCENCR.[L]	3xCarbamidomethyl [C2; C25; C28]	4	4	1	P63135; P61565; Q902F9; HERV_K	P63135 [1141-1169]; P61565 [380-408]; Q902F9 [381-409]; HERV_K [286-314]	0	3378.67	NotUnique	n/a	High	0.00245111	0.00106838	58.01	100		8247651	High	0.000478469	0.000408585	1.13772	4.14
[Q].SCVKPPYMLVVGNIVIKPDSQTITCENCR.[L]	3xCarbamidomethyl [C2; C25; C28]; 1xDeamidated [N13]	4	4	1	P63135; P61565; Q902F9; HERV_K	P63135 [1141-1169]; P61565 [380-408]; Q902F9 [381-409]; HERV_K [286-314]	0	3379.65	NotUnique	High	n/a	0.000142691	0.00106838	58.13	0.01	9119275		High	0.000478469	1.17e-05	1.76856	4.3
[Q].SCVKPPYMLVVGNIVIKPDSQTITCENCR.[L]	3xCarbamidomethyl [C2; C25; C28]; 2xDeamidated [N27; N/Q]	4	4	2	P63135; P61565; Q902F9; HERV_K	P63135 [1141-1169]; P61565 [380-408]; Q902F9 [381-409]; HERV_K [286-314]	0	3380.64	NotUnique	High	High	2.65e-06	0.00106838	58.85	1.91	661901	1.26391e+06	High	0.000478469	8.11e-08	2.65283	5.22
[Q].SCVKPPYMLVVGNIVIKPDSQTITCENCR.[L]	3xCarbamidomethyl [C2; C25; C28]; 1xDeamidated HeavyWater_glyco [N]	4	4	4	P63135; P61565; Q902F9; HERV_K	P63135 [1141-1169]; P61565 [380-408]; Q902F9 [381-409]; HERV_K [286-314]	0	3381.66	NoQuanValues	High	High	3.55e-05	0.00106838					High	0.000478469	2.07e-06	2.07692	4.74
[Q].SCVKPPYMLVVGNIVIKPDSQTITCENCR.[L]	3xCarbamidomethyl [C2; C25; C28]; 1xOxidation [M8]; 1xDeamidated [N13]	4	4	1	P63135; P61565; Q902F9; HERV_K	P63135 [1141-1169]; P61565 [380-408]; Q902F9 [381-409]; HERV_K [286-314]	0	3395.65	NoQuanValues	High	n/a	1.1e-05	0.00106838					High	0.000478469	4.79e-07	2.33745	5.39
[Q].SCVKPPYMLVVGNIVIKPDSQTITCENCR.[L]	3xCarbamidomethyl [C2; C25; C28]; 1xOxidation [M8]; 2xDeamidated [N13; N27]	4	4	1	P63135; P61565; Q902F9; HERV_K	P63135 [1141-1169]; P61565 [380-408]; Q902F9 [381-409]; HERV_K [286-314]	0	3396.63	NoQuanValues	n/a	High	0.00077821	0.00106838					High	0.000478469	9.76e-05	1.39228	3.64
[Q].SCVKPPYMLVVGNIVIKPDSQTITCENCR.[L]	3xCarbamidomethyl [C2; C25; C28]; 1xOxidation [M8]; 1xDeamidated HeavyWater_glyco [N13]	4	4	1	P63135; P61565; Q902F9; HERV_K	P63135 [1141-1169]; P61565 [380-408]; Q902F9 [381-409]; HERV_K [286-314]	0	3397.65	NoneMonoisotopic	High	n/a	0.00212552	0.00106838					High	0.000478469	0.000341999	1.16935	3.91
[-].APFDDDDKLEVL.[F]		1	1	4	HERV_K	HERV_K [1-12]	1	1376.66		High	High	0.00538083	0.00106838	52.72	0.23	132728323	3.04891e+07	High	0.000478469	0.00109082	0.963151	3.04
[L].QSCVKPPYMLVVGNIVIKPDSQTITCENCR.[L]	3xCarbamidomethyl [C3; C26; C29]	4	4	1	P63135; P61565; Q902F9; HERV_K	P63135 [1140-1169]; P61565 [379-408]; Q902F9 [380-409]; HERV_K [285-314]	0	3506.73	NotUnique	High	n/a	0.017038	0.00106838	58.13	0.01	653654		High	0.000478469	0.00461076	0.706723	4.32
[L].QSCVKPPYMLVVGNIVIKPDSQTITCENCR.[L]	1xDeamidated [N14]; 3xCarbamidomethyl [C3; C26; C29]	4	4	3	P63135; P61565; Q902F9; HERV_K	P63135 [1140-1169]; P61565 [379-408]; Q902F9 [380-409]; HERV_K [285-314]	0	3507.71	NotUnique	High	High	1.83e-05	0.00106838	58.12	0.145	21854068	3.17055e+06	High	0.000478469	9.07e-07	2.22379	7.84
[L].QSCVKPPYMLVVGNIVIKPDSQTITCENCR.[L]	3xCarbamidomethyl [C3; C26; C29]; 1xDeamidated HeavyWater_glyco [N]	4	4	3	P63135; P61565; Q902F9; HERV_K	P63135 [1140-1169]; P61565 [379-408]; Q902F9 [380-409]; HERV_K [285-314]	0	3509.71	NoQuanValues	High	High	0.000299323	0.00106838					High	0.000478469	2.96e-05	1.60423	5.77
[L].QSCVKPPYMLVVGNIVIKPDSQTITCENCR.[L]	3xCarbamidomethyl [C3; C26; C29]; 1xOxidation [M9]	4	4	1	P63135; P61565; Q902F9; HERV_K	P63135 [1140-1169]; P61565 [379-408]; Q902F9 [380-409]; HERV_K [285-314]	0	3522.72	NotUnique	High	n/a	8.2e-05	0.00106838	53.62	0.01	5.0842e+06		High	0.000478469	5.88e-06	1.89145	5.55
[P].AKPEEEGMMINISIGYR.[Y]	1xDeamidated HeavyWater_glyco [N11]	4	5	1	P63135; P10266; Q902F9; HERV_K	P63135 [903-919]; P10266 [903-919]; Q902F9 [143-159]; HERV_K [48-64]	0	1940.93	NoQuanValues	n/a	High	0.0275568	0.00106838					High	0.000478469	0.00842654	0.599263	2.21
[K].NTEVLVWEECVAN.[S]	1xCarbamidomethyl [C10]	5	5	6	P63135; P10266; P61565; Q902F9; HERV_K	P63135 [997-1009]; P10266 [997-1009]; P61565 [236-248]; Q902F9 [237-249]; HERV_K [142-154]	0	1562.72	NotUnique	High	High	0.00586103	0.00106838	55.43	0.66	1.23547e+08	81565029	High	0.000478469	0.00121376	0.944162	3.26
[K].NTEVLVWEECVAN.[S]	1xDeamidated [N1]; 1xCarbamidomethyl [C10]	5	5	2	P63135; P10266; P61565; Q902F9; HERV_K	P63135 [997-1009]; P10266 [997-1009]; P61565 [236-248]; Q902F9 [237-249]; HERV_K [142-154]	0	1563.7	NotUnique	High	High	0.0247972	0.00106838	58.93	1.122	2025498	2.27184e+06	High	0.000478469	0.00738103	0.62289	3.13
[R].DRKPFYTVDLNSSLTVPLQSCVK.[P]	1xCarbamidomethyl [C21]	2	2	2	P61565; HERV_K	P61565 [361-383]; HERV_K [267-289]	1	2667.38	NotUnique	High	High	0.00145927	0.00106838	55.5	0.831	1.72141e+06	1430969	High	0.000478469	0.000213862	1.2528	3.86
[R].DRKPFYTVDLNSSLTVPLQSCVK.[P]	1xDeamidated [N11]; 1xCarbamidomethyl [C21]	2	2	2	P61565; HERV_K	P61565 [361-383]; HERV_K [267-289]	1	2668.37	NoQuanValues	High	High	0.00256015	0.00106838					High	0.000478469	0.000431416	1.12806	3.55
[K].KLQSFYPWEWGEK.[G]		4	4	23	P63135; P61565; Q902F9; HERV_K	P63135 [1066-1078]; P61565 [305-317]; Q902F9 [306-318]; HERV_K [211-223]	1	1697.83	NotUnique	High	High	1.52e-05	0.00106838	56.75	0.777	1544435729	1199742129	High	0.000478469	7.21e-07	2.26463	5.65
[K].KLQSFYPWEWGEK.[G]	1xDeamidated [Q3]	4	4	7	P63135; P61565; Q902F9; HERV_K	P63135 [1066-1078]; P61565 [305-317]; Q902F9 [306-318]; HERV_K [211-223]	1	1698.82	NotUnique	High	High	8.17e-06	0.00106838	58.32	0.01	6611893		High	0.000478469	3.31e-07	2.40287	4.91
[D].KLEVLFQGPLIR.[A]		1	1	1	HERV_K	HERV_K [8-19]	1	1412.86		n/a	High	0.0242301	0.00106838	56.42	100		5730300	High	0.000478469	0.00716976	0.628067	3.51
[R].LLTCIDSTFNWQH.[R]	1xCarbamidomethyl [C4]	4	4	3	P63135; P61565; Q902F9; HERV_K	P63135 [1170-1182]; P61565 [409-421]; Q902F9 [410-422]; HERV_K [315-327]	0	1634.76	NotUnique	High	High	0.00209915	0.00106838	55.87	0.669	4.75872e+06	3.18423e+06	High	0.000478469	0.000336711	1.17212	3.05
[S].FYPWEWGEK.[G]		4	4	3	P63135; P61565; Q902F9; HERV_K	P63135 [1070-1078]; P61565 [309-317]; Q902F9 [310-318]; HERV_K [215-223]	0	1241.56	NotUnique	High	High	0.0294913	0.00106838	56.24	0.262	8456507	2.21655e+06	High	0.000478469	0.00917626	0.584055	1.39
[K].KLQSFYPWEWGEKG.[I]		4	4	4	P63135; P61565; Q902F9; HERV_K	P63135 [1066-1079]; P61565 [305-318]; Q902F9 [306-319]; HERV_K [211-224]	2	1754.85	NotUnique	High	High	4.5e-05	0.00106838	56.5	2.143	181188496	388298352	High	0.000478469	2.79e-06	2.02433	4.77
[Y].PWEWGEK.[G]		4	4	11	P63135; P61565; Q902F9; HERV_K	P63135 [1072-1078]; P61565 [311-317]; Q902F9 [312-318]; HERV_K [217-223]	0	931.431	NotUnique	High	High	0.0438222	0.00106838	56.47	0.406	4.98688e+06	2.0223e+06	High	0.000478469	0.015107	0.494956	2.5
[R].DRKPFYTVDLNSSLTVPLQSC.[V]	1xCarbamidomethyl [C21]	2	2	4	P61565; HERV_K	P61565 [361-381]; HERV_K [267-287]	1	2440.22	NotUnique	High	High	5.85e-05	0.00106838	57.68	0.639	143564730	9.18083e+07	High	0.000478469	3.86e-06	1.96626	5.64
[R].DRKPFYTVDLNSSLTVPLQSC.[V]	1xDeamidated [N11]; 1xCarbamidomethyl [C21]	2	2	5	P61565; HERV_K	P61565 [361-381]; HERV_K [267-287]	1	2441.2	NotUnique	High	High	0.000108173	0.00106838	58.96	0.384	3.73957e+06	1.43488e+06	High	0.000478469	8.31e-06	1.82999	3.54
[R].DRKPFYTVDLNSSLTVPLQSC.[V]	2xDeamidated [N11; Q19]; 1xCarbamidomethyl [C21]	2	2	3	P61565; HERV_K	P61565 [361-381]; HERV_K [267-287]	1	2442.19	NoQuanValues	High	High	0.00776024	0.00106838					High	0.000478469	0.00172372	0.881789	2.81
[R].DRKPFYTVDLNSSLTVPLQSC.[V]	1xDeamidated HeavyWater_glyco [N11]; 1xCarbamidomethyl [C21]	2	2	2	P61565; HERV_K	P61565 [361-381]; HERV_K [267-287]	1	2443.21	NotUnique	n/a	High	0.000600358	0.00106838	59.01	100		57296720	High	0.000478469	7.06e-05	1.44984	5.64
[R].AVTWMDNPIEVY.[V]	1xOxidation [M5]	2	2	1	P61565; HERV_K	P61565 [114-125]; HERV_K [20-31]	0	1453.67	NotUnique	High	n/a	0.062057	0.00106838	57.55	0.01	2.58531e+06		High	0.000478469	0.0234538	0.416029	2.09
[T].YHMVSGMSLRPRVNYLQDFSYQR.[S]	1xOxidation [M]; 1xDeamidated [N14]	4	4	5	P63135; P10266; Q902F9; HERV_K	P63135 [954-976]; P10266 [954-976]; Q902F9 [194-216]; HERV_K [99-121]	1	2864.36	NotUnique	High	High	0.0140049	0.00106838	47.62	0.01	115808524		High	0.000478469	0.00360714	0.750422	2.35
[R].DRKPFYTVDLNSSLTVPLQSCVKPP.[Y]	1xCarbamidomethyl [C21]	2	2	1	P61565; HERV_K	P61565 [361-385]; HERV_K [267-291]	1	2861.49	NotUnique	n/a	High	0.0113443	0.00106838	57.76	100		969094	High	0.000478469	0.00277117	0.797337	3.77
[R].DRKPFYTVDLNSSLTVPLQS.[C]		2	2	5	P61565; HERV_K	P61565 [361-380]; HERV_K [267-286]	1	2280.19	NotUnique	High	High	0.000634872	0.00106838	58	1.103	30716070	3.38658e+07	High	0.000478469	7.57e-05	1.43744	4.6
[R].DRKPFYTVDLNSSLTVPLQS.[C]	1xDeamidated [N11]	2	2	2	P61565; HERV_K	P61565 [361-380]; HERV_K [267-286]	1	2281.17	NotUnique	High	n/a	0.00885319	0.00106838	59.06	0.01	1.16231e+06		High	0.000478469	0.00203237	0.852494	2.08
[R].DRKPFYTVDLNSSLTVPLQS.[C]	1xDeamidated HeavyWater_glyco [N11]	2	2	2	P61565; HERV_K	P61565 [361-380]; HERV_K [267-286]	1	2283.18	NotUnique	n/a	High	0.000319759	0.00106838	59.14	100		15138762	High	0.000478469	3.22e-05	1.58958	4.46
[Q].SFYPWEWGEK.[G]		4	4	4	P63135; P61565; Q902F9; HERV_K	P63135 [1069-1078]; P61565 [308-317]; Q902F9 [309-318]; HERV_K [214-223]	0	1328.59	NotUnique	High	High	0.0231583	0.00106838	58.32	0.557	58325488	32472058	High	0.000478469	0.00677413	0.638186	1.72
[R].DRKPFYTVDLNSSLTVPLQ.[S]		2	2	1	P61565; HERV_K	P61565 [361-379]; HERV_K [267-285]	1	2193.16	NotUnique	High	n/a	0.00728617	0.00106838	58.49	0.01	6529790		High	0.000478469	0.00159313	0.8958	4.3
[R].DRKPFYTVDLNSSLTVPLQ.[S]	1xDeamidated [N11]	2	2	2	P61565; HERV_K	P61565 [361-379]; HERV_K [267-285]	1	2194.14	NotUnique	High	High	0.0954622	0.00106838	58.47	10.513	1.02322e+06	10757051	High	0.000478469	0.0405817	0.31691	4.77
[R].DRKPFYTVDLNSSLTVPLQ.[S]	1xDeamidated HeavyWater_glyco [N11]	2	2	1	P61565; HERV_K	P61565 [361-379]; HERV_K [267-285]	1	2196.14	NotUnique	n/a	High	0.0121773	0.00106838	59.5	100		5.55306e+06	High	0.000478469	0.00302804	0.781565	4.85
[R].DRKPFYTVDLNSSLTVPLQSCVKPPY.[M]	1xCarbamidomethyl [C21]	2	2	3	P61565; HERV_K	P61565 [361-386]; HERV_K [267-292]	1	3024.55	NotUnique	High	High	0.00101691	0.00106838	59.22	0.323	13387950	4320301	High	0.000478469	0.000136255	1.33293	3
[R].DRKPFYTVDLNSSLTVPLQSCVKPPY.[M]	1xDeamidated [N/Q]; 1xCarbamidomethyl [C21]	2	2	3	P61565; HERV_K	P61565 [361-386]; HERV_K [267-292]	1	3025.53	NoQuanValues	High	High	0.0186078	0.00106838					High	0.000478469	0.00514906	0.687058	3.9
[R].DRKPFYTVDLNSSLTVPLQSCVKPPY.[M]	1xDeamidated HeavyWater_glyco [N11]; 1xCarbamidomethyl [C21]	2	2	2	P61565; HERV_K	P61565 [361-386]; HERV_K [267-292]	1	3027.54	NoQuanValues	High	High	0.00634643	0.00106838					High	0.000478469	0.00134063	0.926485	4.31
[R].LLTCIDSTFNWQHRILLVR.[A]	1xCarbamidomethyl [C4]	4	4	1	P63135; P61565; Q902F9; HERV_K	P63135 [1170-1188]; P61565 [409-427]; Q902F9 [410-428]; HERV_K [315-333]	1	2385.29	NotUnique	High	n/a	0.000511136	0.00106838	59.39	0.01	4.45496e+06		High	0.000478469	5.77e-05	1.48553	3.8
[R].LLTCIDSTFNWQHRILLVR.[A]	1xCarbamidomethyl [C4]; 1xDeamidated [N10]	4	4	2	P63135; P61565; Q902F9; HERV_K	P63135 [1170-1188]; P61565 [409-427]; Q902F9 [410-428]; HERV_K [315-333]	1	2386.27	NoQuanValues	High	n/a	0.00127059	0.00106838					High	0.000478469	0.000179913	1.28352	3.2
[R].KPFYTVDLNSSLTVPLQSC.[V]	1xCarbamidomethyl [C19]	2	2	3	P61565; HERV_K	P61565 [363-381]; HERV_K [269-287]	0	2169.09	NotUnique	High	High	0.00013862	0.00106838	59.41	0.01	30059927		High	0.000478469	1.13e-05	1.77498	4.76
[R].KPFYTVDLNSSLTVPLQSC.[V]	1xDeamidated HeavyWater_glyco [N9]; 1xCarbamidomethyl [C19]	2	2	3	P61565; HERV_K	P61565 [363-381]; HERV_K [269-287]	0	2172.08	NotUnique	High	High	5.36e-05	0.00106838	60.4	100		1.20184e+07	High	0.000478469	3.46e-06	1.98561	4.18
[R].KPFYTVDLNSSLTVPLQS.[C]		2	2	4	P61565; HERV_K	P61565 [363-380]; HERV_K [269-286]	0	2009.06	NotUnique	High	High	0.00262746	0.00106838	59.48	4.56	9488872	4.32709e+07	High	0.000478469	0.000445628	1.1223	4.79
[D].DKLEVLFQGPLIR.[A]		1	1	5	HERV_K	HERV_K [7-19]	1	1527.89		High	High	0.00221848	0.00106838	59.88	0.368	74223582	27288646	High	0.000478469	0.000360775	1.15985	3.94
[D].DKLEVLFQGPLIR.[A]	1xDeamidated [Q8]	1	1	1	HERV_K	HERV_K [7-19]	1	1528.87	NoQuanValues	High	n/a	0.0532565	0.00106838					High	0.000478469	0.0193252	0.450818	2.55
[R].KPFYTVDLNSSLTVPLQSCVKPPY.[M]	1xDeamidated [N9]; 1xCarbamidomethyl [C19]	2	2	1	P61565; HERV_K	P61565 [363-386]; HERV_K [269-292]	0	2754.41	NoneMonoisotopic	n/a	High	0.000209513	0.00106838					High	0.000478469	1.9e-05	1.68336	4.06
[R].KPFYTVDLNSSLTVPLQSCVKPPY.[M]	2xDeamidated [N9; Q17]; 1xCarbamidomethyl [C19]	2	2	1	P61565; HERV_K	P61565 [363-386]; HERV_K [269-292]	0	2755.39	NoQuanValues	n/a	High	0.093386	0.00106838					High	0.000478469	0.0394561	0.322024	2.09
[R].KPFYTVDLNSSLTVPLQSCVKPPY.[M]	1xDeamidated HeavyWater_glyco [N9]; 1xCarbamidomethyl [C19]	2	2	1	P61565; HERV_K	P61565 [363-386]; HERV_K [269-292]	0	2756.41	NoQuanValues	n/a	High	0.0175569	0.00106838					High	0.000478469	0.00478732	0.700031	2.78
[K].LQSFYPWEWGEKG.[I]		4	4	7	P63135; P61565; Q902F9; HERV_K	P63135 [1067-1079]; P61565 [306-318]; Q902F9 [307-319]; HERV_K [212-224]	1	1626.76	NotUnique	High	High	0.0217255	0.00106838	60.89	4.173	5.30927e+07	221535382	High	0.000478469	0.00625265	0.652463	3.6
[N].WLVEVPTVSPISR.[F]		5	5	5	P63135; P10266; P61565; Q902F9; HERV_K	P63135 [939-951]; P10266 [939-951]; P61565 [178-190]; Q902F9 [179-191]; HERV_K [84-96]	0	1482.83	NotUnique	High	High	0.00177125	0.00106838	60.29	0.221	4.14991e+08	91563296	High	0.000478469	0.000272374	1.20981	3.11
[Q].NWLVEVPTVSPISR.[F]		5	5	5	P63135; P10266; P61565; Q902F9; HERV_K	P63135 [938-951]; P10266 [938-951]; P61565 [177-190]; Q902F9 [178-191]; HERV_K [83-96]	0	1596.87	NotUnique	High	High	0.00561425	0.00106838	60.79	0.01	2.79545e+08		High	0.000478469	0.00115025	0.953718	3.43
[Q].NWLVEVPTVSPISR.[F]	1xDeamidated [N1]	5	5	1	P63135; P10266; P61565; Q902F9; HERV_K	P63135 [938-951]; P10266 [938-951]; P61565 [177-190]; Q902F9 [178-191]; HERV_K [83-96]	0	1597.86	NotUnique	High	n/a	0.00335809	0.00106838	64.92	0.01	2.27324e+06		High	0.000478469	0.000605357	1.06784	3.75
[A].PGCLMPAVQNWLVEVPTVSPISR.[F]	1xCarbamidomethyl [C3]	5	5	3	P63135; P10266; P61565; Q902F9; HERV_K	P63135 [929-951]; P10266 [929-951]; P61565 [168-190]; Q902F9 [169-191]; HERV_K [74-96]	0	2550.32	NoQuanValues	High	n/a	3.09e-06	0.00106838					High	0.000478469	9.85e-08	2.61838	5.23
[A].PGCLMPAVQNWLVEVPTVSPISR.[F]	1xCarbamidomethyl [C3]; 2xDeamidated [Q9; N10]	5	5	1	P63135; P10266; P61565; Q902F9; HERV_K	P63135 [929-951]; P10266 [929-951]; P61565 [168-190]; Q902F9 [169-191]; HERV_K [74-96]	0	2552.29	NoQuanValues	High	n/a	0.0388954	0.00106838					High	0.000478469	0.0129983	0.521855	2.46
[A].PGCLMPAVQNWLVEVPTVSPISR.[F]	1xCarbamidomethyl [C3]; 1xDeamidated [Q9]; 1xDeamidated HeavyWater_glyco [N10]	5	5	4	P63135; P10266; P61565; Q902F9; HERV_K	P63135 [929-951]; P10266 [929-951]; P61565 [168-190]; Q902F9 [169-191]; HERV_K [74-96]	0	2554.29	NotUnique	High	n/a	0.0444843	0.00106838	60.81	0.01	2.47023e+06		High	0.000478469	0.0153954	0.491569	2.46
[A].PGCLMPAVQNWLVEVPTVSPISR.[F]	1xCarbamidomethyl [C3]; 1xOxidation [M5]; 1xDeamidated [N/Q]	5	5	4	P63135; P10266; P61565; Q902F9; HERV_K	P63135 [929-951]; P10266 [929-951]; P61565 [168-190]; Q902F9 [169-191]; HERV_K [74-96]	0	2567.3	NotUnique	High	n/a	0.00697797	0.00106838	61.16	0.01	2.5041e+07		High	0.000478469	0.00150937	0.905405	3.05
[A].PGCLMPAVQNWLVEVPTVSPISR.[F]	1xCarbamidomethyl [C3]; 1xOxidation [M5]; 2xDeamidated [Q9; N10]	5	5	2	P63135; P10266; P61565; Q902F9; HERV_K	P63135 [929-951]; P10266 [929-951]; P61565 [168-190]; Q902F9 [169-191]; HERV_K [74-96]	0	2568.28	NotUnique	High	n/a	0.0300464	0.00106838	64.96	0.01	851212		High	0.000478469	0.00939383	0.579873	1.86
[A].PGCLMPAVQNWLVEVPTVSPISR.[F]	1xCarbamidomethyl [C3]; 1xOxidation [M5]; 1xDeamidated HeavyWater_glyco [N10]	5	5	2	P63135; P10266; P61565; Q902F9; HERV_K	P63135 [929-951]; P10266 [929-951]; P61565 [168-190]; Q902F9 [169-191]; HERV_K [74-96]	0	2569.3	NoneMonoisotopic	High	n/a	0.0267385	0.00106838					High	0.000478469	0.00811353	0.606016	1.46
[K].LEVLFQGPLIR.[A]		1	1	10	HERV_K	HERV_K [9-19]	0	1284.77		High	High	0.00614959	0.00106838	61.11	0.765	4.14572e+08	317171424	High	0.000478469	0.00128888	0.933485	3.09
[A].VQNWLVEVPTVSPISR.[F]		5	5	2	P63135; P10266; P61565; Q902F9; HERV_K	P63135 [936-951]; P10266 [936-951]; P61565 [175-190]; Q902F9 [176-191]; HERV_K [81-96]	0	1824	NotUnique	High	High	0.00393773	0.00106838	61.58	0.01	8655623		High	0.000478469	0.000738551	1.03249	3.43
[R].DRKPFYTVDLNSSLTVPL.[Q]		2	2	2	P61565; HERV_K	P61565 [361-378]; HERV_K [267-284]	1	2065.1	NotUnique	High	High	0.0310489	0.00106838	62.03	0.992	5.31013e+06	5266992	High	0.000478469	0.00978943	0.572509	4.05
[R].DRKPFYTVDLNSSLTVPL.[Q]	1xDeamidated [N11]	2	2	2	P61565; HERV_K	P61565 [361-378]; HERV_K [267-284]	1	2066.08	NotUnique	n/a	High	0.0111708	0.00106838	65.44	100		6566595	High	0.000478469	0.00271825	0.800768	4.04
[N].PIEVYVNDSVWVPGPIDDR.[A]	1xDeamidated HeavyWater_glyco [N7]	1	1	2	HERV_K	HERV_K [27-45]	0	2173.07		n/a	High	2.15e-06	0.00106838	62.14	100		36663979	High	0.000478469	6.25e-08	2.69928	6.01
[D].DDKLEVLFQGPLIR.[A]		1	1	5	HERV_K	HERV_K [6-19]	1	1642.92		High	High	0.000838072	0.00106838	62.91	0.226	3.165e+07	7147816	High	0.000478469	0.000107027	1.37584	4.56
[D].DDDKLEVLFQGPLIR.[A]		1	1	4	HERV_K	HERV_K [5-19]	1	1757.94		High	High	0.000233475	0.00106838	63.39	0.01	35947588		High	0.000478469	2.17e-05	1.65934	4.54
[R].AVTWMDNPIEVYVNDSVWVPGPIDDR.[A]	1xDeamidated [N7]	1	1	1	HERV_K	HERV_K [20-45]	0	2988.41	NoQuanValues	n/a	High	0.0789506	0.00106838					High	0.000478469	0.0318461	0.360865	1.29
[R].AVTWMDNPIEVYVNDSVWVPGPIDDR.[A]	2xDeamidated [N7; N14]	1	1	2	HERV_K	HERV_K [20-45]	0	2989.39	NoQuanValues	n/a	High	0.0202743	0.00106838					High	0.000478469	0.00573348	0.667908	1.75
[R].AVTWMDNPIEVYVNDSVWVPGPIDDR.[A]	1xDeamidated HeavyWater_glyco [N14]	1	1	7	HERV_K	HERV_K [20-45]	0	2990.41		n/a	High	1.66e-07	0.00106838	74.46	100		9.90155e+06	High	0.000478469	2.56e-09	3.26747	4.18
[R].AVTWMDNPIEVYVNDSVWVPGPIDDR.[A]	1xDeamidated [N]; 1xDeamidated HeavyWater_glyco [N]	1	1	12	HERV_K	HERV_K [20-45]	0	2991.4		n/a	High	1.5e-05	0.00106838	75.12	100		4.35174e+08	High	0.000478469	7.04e-07	2.26871	3.75
[R].AVTWMDNPIEVYVNDSVWVPGPIDDR.[A]	2xDeamidated HeavyWater_glyco [N7; N14]	1	1	4	HERV_K	HERV_K [20-45]	0	2993.4	NoQuanValues	n/a	High	0.00219898	0.00106838					High	0.000478469	0.000356808	1.16181	2.53
[R].AVTWMDNPIEVYVNDSVWVPGPIDDR.[A]	1xOxidation [M5]	1	1	1	HERV_K	HERV_K [20-45]	0	3003.42	NoQuanValues	n/a	High	0.00579377	0.00106838					High	0.000478469	0.00119639	0.946726	1.88
[R].AVTWMDNPIEVYVNDSVWVPGPIDDR.[A]	1xOxidation [M5]; 1xDeamidated [N]	1	1	4	HERV_K	HERV_K [20-45]	0	3004.4		n/a	High	0.00722473	0.00106838	68.23	100		7505679	High	0.000478469	0.00157636	0.897682	1.89
[R].AVTWMDNPIEVYVNDSVWVPGPIDDR.[A]	1xOxidation [M5]; 2xDeamidated [N7; N14]	1	1	2	HERV_K	HERV_K [20-45]	0	3005.39	NoQuanValues	n/a	High	0.000311815	0.00106838					High	0.000478469	3.12e-05	1.59516	4.09
[R].AVTWMDNPIEVYVNDSVWVPGPIDDR.[A]	1xOxidation [M5]; 1xDeamidated HeavyWater_glyco [N]	1	1	8	HERV_K	HERV_K [20-45]	0	3006.41		n/a	High	3.08e-07	0.00106838	70.58	100		3.56467e+07	High	0.000478469	5.54e-09	3.12986	5
[R].AVTWMDNPIEVYVNDSVWVPGPIDDR.[A]	1xOxidation [M5]; 1xDeamidated [N]; 1xDeamidated HeavyWater_glyco [N]	1	1	7	HERV_K	HERV_K [20-45]	0	3007.39		n/a	High	3.47e-05	0.00106838	83.51	100		774912	High	0.000478469	2.01e-06	2.08226	2.41
[R].AVTWMDNPIEVYVNDSVWVPGPIDDR.[A]	1xOxidation [M5]; 2xDeamidated HeavyWater_glyco [N7; N14]	1	1	1	HERV_K	HERV_K [20-45]	0	3009.4		n/a	High	0.0257963	0.00106838	73.15	100		8020972	High	0.000478469	0.00775617	0.614049	2.65
[-].APFDDDDKLEVLFQ.[G]		1	1	1	HERV_K	HERV_K [1-14]	1	1651.78	NoQuanValues	High	n/a	0.0111384	0.00106838					High	0.000478469	0.0027084	0.801414	3.44
[R].DRKPFYTVDLNSSLTVPLQSCVKPPYML.[V]	1xDeamidated [Q19]; 1xCarbamidomethyl [C21]	2	2	2	P61565; HERV_K	P61565 [361-388]; HERV_K [267-294]	1	3269.66	NotUnique	n/a	High	0.0373144	0.00106838	65.53	100		20103424	High	0.000478469	0.0123364	0.531199	4.29
[R].DRKPFYTVDLNSSLTVPLQSCVKPPYML.[V]	2xDeamidated [N11; Q19]; 1xCarbamidomethyl [C21]	2	2	1	P61565; HERV_K	P61565 [361-388]; HERV_K [267-294]	1	3270.64	NoneMonoisotopic	High	n/a	0.000864431	0.00106838					High	0.000478469	0.000111246	1.36897	3.35
[R].DRKPFYTVDLNSSLTVPLQSCVKPPYML.[V]	1xDeamidated HeavyWater_glyco [N11]; 1xCarbamidomethyl [C21]	2	2	1	P61565; HERV_K	P61565 [361-388]; HERV_K [267-294]	1	3271.66	NotUnique	n/a	High	0.0113385	0.00106838	66.76	100		2546556	High	0.000478469	0.00276941	0.79745	5.03
[R].DRKPFYTVDLNSSLTVPLQSCVKPPYML.[V]	1xCarbamidomethyl [C21]; 1xOxidation [M27]	2	2	2	P61565; HERV_K	P61565 [361-388]; HERV_K [267-294]	1	3284.67	NotUnique	High	n/a	0.0122837	0.00106838	62.94	0.01	818131		High	0.000478469	0.0030612	0.779627	3.02
[R].DRKPFYTVDLNSSLTVPLQSCVKPPYML.[V]	1xDeamidated [Q19]; 1xCarbamidomethyl [C21]; 1xOxidation [M27]	2	2	1	P61565; HERV_K	P61565 [361-388]; HERV_K [267-294]	1	3285.65	NotUnique	n/a	High	0.0437326	0.00106838	62.97	100		5.14877e+06	High	0.000478469	0.015068	0.495418	1.88
[R].KPFYTVDLNSSLTVPLQSCVKPPYM.[L]	1xCarbamidomethyl [C19]	2	2	1	P61565; HERV_K	P61565 [363-387]; HERV_K [269-293]	0	2884.46	NotUnique	n/a	High	0.0700466	0.00106838	63.39	100		1.1916e+06	High	0.000478469	0.0273499	0.388349	2.86
[N].SAVILQNNEFGTIIDWAPR.[G]		3	3	6	P63135; Q902F9; HERV_K	P63135 [1010-1028]; Q902F9 [250-268]; HERV_K [155-173]	0	2144.11	NotUnique	High	n/a	8.31e-06	0.00106838	67.44	0.01	140019028		High	0.000478469	3.38e-07	2.3991	5.58
[N].SAVILQNNEFGTIIDWAPR.[G]	1xDeamidated [N]	3	3	6	P63135; Q902F9; HERV_K	P63135 [1010-1028]; Q902F9 [250-268]; HERV_K [155-173]	0	2145.1	NotUnique	High	n/a	5.61e-05	0.00106838	67	0.01	6.63862e+06		High	0.000478469	3.66e-06	1.97576	5.49
[N].SAVILQNNEFGTIIDWAPR.[G]	1xDeamidated HeavyWater_glyco [N8]	3	3	4	P63135; Q902F9; HERV_K	P63135 [1010-1028]; Q902F9 [250-268]; HERV_K [155-173]	0	2147.1	NotUnique	n/a	High	0.0390023	0.00106838	68.21	100		2.79728e+06	High	0.000478469	0.0130433	0.521237	2.55
[M].PAVQNWLVEVPTVSPISR.[F]		5	5	3	P63135; P10266; P61565; Q902F9; HERV_K	P63135 [934-951]; P10266 [934-951]; P61565 [173-190]; Q902F9 [174-191]; HERV_K [79-96]	0	1992.09	NotUnique	High	High	0.000144341	0.00106838	64.15	0.01	148674952		High	0.000478469	1.19e-05	1.76601	4.98
[-].APFDDDDKLEVLF.[Q]		1	1	2	HERV_K	HERV_K [1-13]	1	1523.73	NoQuanValues	High	High	0.00266887	0.00106838					High	0.000478469	0.000454403	1.11883	3.76
[K].KLQSFYPWEWG.[E]		4	4	2	P63135; P61565; Q902F9; HERV_K	P63135 [1066-1076]; P61565 [305-315]; Q902F9 [306-316]; HERV_K [211-221]	1	1440.69	NotUnique	High	High	0.0718715	0.00106838	64.71	0.786	12653469	9940195	High	0.000478469	0.0282586	0.382454	2.97
[R].KPFYTVDLNSSLTVPL.[Q]		2	2	1	P61565; HERV_K	P61565 [363-378]; HERV_K [269-284]	0	1793.97	NoQuanValues	n/a	High	0.0658314	0.00106838					High	0.000478469	0.0252775	0.40255	4.36
[R].KPFYTVDLNSSLTVPL.[Q]	1xDeamidated HeavyWater_glyco [N9]	2	2	1	P61565; HERV_K	P61565 [363-378]; HERV_K [269-284]	0	1796.96	NotUnique	n/a	High	0.0715956	0.00106838	65.69	100		3.8056e+06	High	0.000478469	0.0281208	0.383336	3.23
[R].KPFYTVDLNSSLTVPLQSCVKPPYMLVVGN.[I]	1xCarbamidomethyl [C19]	2	2	4	P61565; HERV_K	P61565 [363-392]; HERV_K [269-298]	0	3366.75	NotUnique	High	High	0.000138632	0.00106838	68.32	1.646	1.71932e+07	2.83076e+07	High	0.000478469	1.13e-05	1.77496	5.75
[R].KPFYTVDLNSSLTVPLQSCVKPPYMLVVGN.[I]	2xDeamidated [N9; N30]; 1xCarbamidomethyl [C19]	2	2	1	P61565; HERV_K	P61565 [363-392]; HERV_K [269-298]	0	3368.72	NoQuanValues	n/a	High	0.0104772	0.00106838					High	0.000478469	0.00250883	0.815031	4.82
[R].KPFYTVDLNSSLTVPLQSCVKPPYMLVVGN.[I]	1xDeamidated HeavyWater_glyco [N9]; 1xCarbamidomethyl [C19]	2	2	1	P61565; HERV_K	P61565 [363-392]; HERV_K [269-298]	0	3369.74	NotUnique	n/a	High	0.00632367	0.00106838	69.43	100		2.65813e+06	High	0.000478469	0.00133463	0.927283	3.1
[R].KPFYTVDLNSSLTVPLQSCVKPPYMLVVGN.[I]	1xCarbamidomethyl [C19]; 1xOxidation [M25]	2	2	2	P61565; HERV_K	P61565 [363-392]; HERV_K [269-298]	0	3382.74	NotUnique	High	High	0.00270287	0.00106838	64.68	1.984	4638473	9200907	High	0.000478469	0.000461651	1.11602	5.87
[R].KPFYTVDLNSSLTVPLQSCVKPPYMLVVGN.[I]	1xDeamidated [N/Q]; 1xCarbamidomethyl [C19]; 1xOxidation [M25]	2	2	2	P61565; HERV_K	P61565 [363-392]; HERV_K [269-298]	0	3383.73	NoneMonoisotopic	High	High	0.000366759	0.00106838					High	0.000478469	3.82e-05	1.55916	4.48
[R].KPFYTVDLNSSLTVPLQSCVKPPYMLVVGN.[I]	1xDeamidated HeavyWater_glyco [N9]; 1xCarbamidomethyl [C19]; 1xOxidation [M25]	2	2	1	P61565; HERV_K	P61565 [363-392]; HERV_K [269-298]	0	3385.73	NoneMonoisotopic	n/a	High	0.00496974	0.00106838					High	0.000478469	0.000987722	0.980803	4.53
[D].NPIEVYVNDSVWVPGPIDDR.[A]	1xDeamidated HeavyWater_glyco [N8]	1	1	1	HERV_K	HERV_K [26-45]	0	2287.11		n/a	High	0.000121062	0.00106838	64.63	100		27427054	High	0.000478469	9.57e-06	1.80502	4.49
[M].DNPIEVYVNDSVWVPGPIDDR.[A]	1xDeamidated HeavyWater_glyco [N9]	1	1	8	HERV_K	HERV_K [25-45]	0	2402.14		n/a	High	2.07e-05	0.00106838	69.05	100		3.8735e+07	High	0.000478469	1.05e-06	2.19705	4.95
[M].DNPIEVYVNDSVWVPGPIDDR.[A]	1xDeamidated [N]; 1xDeamidated HeavyWater_glyco [N]	1	1	5	HERV_K	HERV_K [25-45]	0	2403.12	NoQuanValues	n/a	High	6.89e-05	0.00106838					High	0.000478469	4.74e-06	1.92999	4.5
[R].DRKPFYTVDLNSSLTVPLQSCVKPPYMLVV.[G]	1xCarbamidomethyl [C21]	2	2	1	P61565; HERV_K	P61565 [361-390]; HERV_K [267-296]	1	3466.81	NoQuanValues	High	n/a	0.0313816	0.00106838					High	0.000478469	0.00992151	0.570117	2.66
[P].FDDDDKLEVLFQGPLIR.[A]		1	1	21	HERV_K	HERV_K [3-19]	1	2020.04		High	High	8.71e-06	0.00106838	65.49	0.108	8.68997e+08	9.37639e+07	High	0.000478469	3.58e-07	2.38879	3.1
[P].FDDDDKLEVLFQGPLIR.[A]	1xDeamidated [Q12]	1	1	6	HERV_K	HERV_K [3-19]	1	2021.02		High	High	8.73e-05	0.00106838	64.1	1.63	2.31865e+06	3.77876e+06	High	0.000478469	6.36e-06	1.87764	4.58
[C].LMPAVQNWLVEVPTVSPISR.[F]		5	5	3	P63135; P10266; P61565; Q902F9; HERV_K	P63135 [932-951]; P10266 [932-951]; P61565 [171-190]; Q902F9 [172-191]; HERV_K [77-96]	0	2236.22	NotUnique	High	n/a	1.04e-06	0.00106838	71.2	0.01	55850748		High	0.000478469	2.52e-08	2.86104	4.77
[C].LMPAVQNWLVEVPTVSPISR.[F]	1xDeamidated [N/Q]	5	5	2	P63135; P10266; P61565; Q902F9; HERV_K	P63135 [932-951]; P10266 [932-951]; P61565 [171-190]; Q902F9 [172-191]; HERV_K [77-96]	0	2237.2	NoQuanValues	High	High	0.00484802	0.00106838					High	0.000478469	0.000957596	0.98631	3.71
[C].LMPAVQNWLVEVPTVSPISR.[F]	1xOxidation [M2]	5	5	3	P63135; P10266; P61565; Q902F9; HERV_K	P63135 [932-951]; P10266 [932-951]; P61565 [171-190]; Q902F9 [172-191]; HERV_K [77-96]	0	2252.21	NotUnique	High	n/a	0.000110859	0.00106838	66.66	0.01	1.35588e+07		High	0.000478469	8.57e-06	1.82455	5.22
[C].LMPAVQNWLVEVPTVSPISR.[F]	1xOxidation [M2]; 1xDeamidated [N/Q]	5	5	4	P63135; P10266; P61565; Q902F9; HERV_K	P63135 [932-951]; P10266 [932-951]; P61565 [171-190]; Q902F9 [172-191]; HERV_K [77-96]	0	2253.19	NoQuanValues	High	High	0.020566	0.00106838					High	0.000478469	0.00583709	0.664717	3.99
[-].APFDDDDKLEVLFQGPLIR.[A]		1	1	25	HERV_K	HERV_K [1-19]	1	2188.13		High	High	1.26e-07	0.00106838	67.09	0.01	2163219157	7.95263e+06	High	0.000478469	1.82e-09	3.32763	6.05
[-].APFDDDDKLEVLFQGPLIR.[A]	1xDeamidated [Q14]	1	1	11	HERV_K	HERV_K [1-19]	1	2189.11		High	High	2.21e-06	0.00106838	66.07	0.04	26293258	1.05721e+06	High	0.000478469	6.46e-08	2.69341	6.06
[F].DDDDKLEVLFQGPLIR.[A]	1xCarbamidomethyl [C2]	1	1	2	HERV_K	HERV_K [4-19]	1	1872.97		High	High	0.00121131	0.00106838	64.43	0.01	16114148		High	0.000478469	0.000169502	1.29412	3.86
[P].GCLMPAVQNWLVEVPTVSPISR.[F]	1xCarbamidomethyl [C2]; 1xDeamidated [N/Q]	5	5	10	P63135; P10266; P61565; Q902F9; HERV_K	P63135 [930-951]; P10266 [930-951]; P61565 [169-190]; Q902F9 [170-191]; HERV_K [75-96]	0	2453.27	NotUnique	High	High	4.1e-06	0.00106838	73.11	0.022	2.67187e+08	5.86017e+06	High	0.000478469	1.4e-07	2.55567	4.66
[P].GCLMPAVQNWLVEVPTVSPISR.[F]		5	5	20	P63135; P10266; P61565; Q902F9; HERV_K	P63135 [930-951]; P10266 [930-951]; P61565 [169-190]; Q902F9 [170-191]; HERV_K [75-96]	0	2454.25	NotUnique	High	High	8.63e-05	0.00106838	73.11	0.136	609640963	8.27734e+07	High	0.000478469	6.27e-06	1.88018	4.45
[P].GCLMPAVQNWLVEVPTVSPISR.[F]	1xCarbamidomethyl [C2]; 2xDeamidated [Q8; N9]	5	5	7	P63135; P10266; P61565; Q902F9; HERV_K	P63135 [930-951]; P10266 [930-951]; P61565 [169-190]; Q902F9 [170-191]; HERV_K [75-96]	0	2455.24	NotUnique	High	High	0.000407251	0.00106838	74.51	100		5900802	High	0.000478469	4.35e-05	1.53593	3.79
[P].GCLMPAVQNWLVEVPTVSPISR.[F]	1xCarbamidomethyl [C2]; 1xDeamidated HeavyWater_glyco [N9]	5	5	7	P63135; P10266; P61565; Q902F9; HERV_K	P63135 [930-951]; P10266 [930-951]; P61565 [169-190]; Q902F9 [170-191]; HERV_K [75-96]	0	2456.26	NoQuanValues	High	High	0.000817955	0.00106838					High	0.000478469	0.000103829	1.38123	4.21
[P].GCLMPAVQNWLVEVPTVSPISR.[F]	1xCarbamidomethyl [C2]; 1xDeamidated [Q8]; 1xDeamidated HeavyWater_glyco [N9]	5	5	4	P63135; P10266; P61565; Q902F9; HERV_K	P63135 [930-951]; P10266 [930-951]; P61565 [169-190]; Q902F9 [170-191]; HERV_K [75-96]	0	2457.24	NotUnique	High	High	0.0327254	0.00106838	68.28	0.01	791643		High	0.000478469	0.0104586	0.560703	3.54
[P].GCLMPAVQNWLVEVPTVSPISR.[F]	1xCarbamidomethyl [C2]; 1xOxidation [M4]	5	5	15	P63135; P10266; P61565; Q902F9; HERV_K	P63135 [930-951]; P10266 [930-951]; P61565 [169-190]; Q902F9 [170-191]; HERV_K [75-96]	0	2469.26	NotUnique	High	High	8.35e-06	0.00106838	67.22	0.109	2.88489e+08	31582681	High	0.000478469	3.4e-07	2.39804	6.04
[P].GCLMPAVQNWLVEVPTVSPISR.[F]	1xCarbamidomethyl [C2]; 1xOxidation [M4]; 1xDeamidated [N/Q]	5	5	16	P63135; P10266; P61565; Q902F9; HERV_K	P63135 [930-951]; P10266 [930-951]; P61565 [169-190]; Q902F9 [170-191]; HERV_K [75-96]	0	2470.25	NotUnique	High	High	1.21e-05	0.00106838	66.05	0.01	3.42793e+07		High	0.000478469	5.39e-07	2.31615	4.79
[P].GCLMPAVQNWLVEVPTVSPISR.[F]	1xCarbamidomethyl [C2]; 1xOxidation [M4]; 2xDeamidated [Q8; N9]	5	5	4	P63135; P10266; P61565; Q902F9; HERV_K	P63135 [930-951]; P10266 [930-951]; P61565 [169-190]; Q902F9 [170-191]; HERV_K [75-96]	0	2471.23	NotUnique	n/a	High	0.00257032	0.00106838	65.73	100		8896652	High	0.000478469	0.000433564	1.12718	4.64
[P].GCLMPAVQNWLVEVPTVSPISR.[F]	1xCarbamidomethyl [C2]; 1xOxidation [M4]; 1xDeamidated HeavyWater_glyco [N9]	5	5	7	P63135; P10266; P61565; Q902F9; HERV_K	P63135 [930-951]; P10266 [930-951]; P61565 [169-190]; Q902F9 [170-191]; HERV_K [75-96]	0	2472.25	NotUnique	High	High	0.0194759	0.00106838	72.03	100		3701389	High	0.000478469	0.00545187	0.67688	2.85
[G].RAPGCLMPAVQNWLVEVPTVSPISR.[F]	1xCarbamidomethyl [C5]; 1xOxidation [M7]	5	5	1	P63135; P10266; P61565; Q902F9; HERV_K	P63135 [927-951]; P10266 [927-951]; P61565 [166-190]; Q902F9 [167-191]; HERV_K [72-96]	1	2793.45	NoQuanValues	High	n/a	0.0293001	0.00106838					High	0.000478469	0.00910156	0.585514	3.02
[A].PFDDDDKLEVLFQGPLIR.[A]		1	1	5	HERV_K	HERV_K [2-19]	1	2117.09		High	High	2.74e-06	0.00106838	66.41	0.01	2.58355e+07		High	0.000478469	8.47e-08	2.64524	4.44
[A].PFDDDDKLEVLFQGPLIR.[A]	1xDeamidated [Q13]	1	1	3	HERV_K	HERV_K [2-19]	1	2118.08		High	High	0.000576124	0.00106838	66.02	100		4215475	High	0.000478469	6.7e-05	1.45898	4.05
[R].KPFYTVDLNSSLTVPLQSCVKPPYML.[V]	1xCarbamidomethyl [C19]	2	2	2	P61565; HERV_K	P61565 [363-388]; HERV_K [269-294]	0	2997.55	NoQuanValues	High	High	0.000663727	0.00106838					High	0.000478469	8e-05	1.42758	5.31
[L].IRAVTWMDNPIEVYVNDSVWVPGPIDDR.[A]	1xOxidation [M7]; 1xDeamidated [N9]; 1xDeamidated HeavyWater_glyco [N16]	1	1	1	HERV_K	HERV_K [18-45]	1	3276.58	NoQuanValues	n/a	High	0.0615877	0.00106838					High	0.000478469	0.0232291	0.41776	3.47
[K].LQSFYPWEWGE.[K]		4	4	2	P63135; P61565; Q902F9; HERV_K	P63135 [1067-1077]; P61565 [306-316]; Q902F9 [307-317]; HERV_K [212-222]	0	1441.64	NotUnique	High	High	0.0189971	0.00106838	69.86	0.722	1.87559e+06	1.35418e+06	High	0.000478469	0.00528441	0.682437	2.08
[K].NTEVLVWEECVANSAVILQN.[N]	1xCarbamidomethyl [C10]	3	3	3	P63135; Q902F9; HERV_K	P63135 [997-1016]; Q902F9 [237-256]; HERV_K [142-161]	0	2288.12	NoQuanValues	High	High	0.0134739	0.00106838					High	0.000478469	0.00343678	0.759033	3.05
[-].APFDDDDKLEVLFQGPL.[I]		1	1	7	HERV_K	HERV_K [1-17]	1	1918.94		High	High	0.00109464	0.00106838	70.28	5.318	1.53314e+07	8.15387e+07	High	0.000478469	0.000149373	1.31659	5.15
[K].NTEVLVWEECVANSAVIL.[Q-]	1xCarbamidomethyl [C10]	4	4	3	P63135; P10266; Q902F9; HERV_K	P63135 [997-1014]; P10266 [997-1014]; Q902F9 [237-254]; HERV_K [142-159]	0	2046.02	NotUnique	High	High	0.105659	0.00106838	74.65	2.556	873667	2233410	High	0.000478469	0.0462174	0.293212	2.9
[K].NTEVLVWEECVANSAVIL.[Q-]	1xCarbamidomethyl [C10]; 1xDeamidated [N13]	4	4	4	P63135; P10266; Q902F9; HERV_K	P63135 [997-1014]; P10266 [997-1014]; Q902F9 [237-254]; HERV_K [142-159]	0	2047.01	NotUnique	High	High	0.101613	0.00106838	70.38	2.038	1.37292e+06	2.79776e+06	High	0.000478469	0.0439599	0.302349	3.78
[I].RAVTWMDNPIEVYVNDSVWVPGPIDDR.[A]	1xOxidation [M6]; 2xDeamidated [N8; N15]	1	1	1	HERV_K	HERV_K [19-45]	1	3161.49	NoQuanValues	n/a	High	0.00575362	0.00106838					High	0.000478469	0.00118604	0.948271	2.09
[A].VTWMDNPIEVYVNDSVWVPGPIDDR.[A]	1xOxidation [M4]	1	1	1	HERV_K	HERV_K [21-45]	0	2932.38	NoQuanValues	n/a	High	0.0575769	0.00106838					High	0.000478469	0.0213299	0.433095	1.86
[K].LQSFYPWEWG.[E]		4	4	2	P63135; P61565; Q902F9; HERV_K	P63135 [1067-1076]; P61565 [306-315]; Q902F9 [307-316]; HERV_K [212-221]	0	1312.6	NotUnique	High	High	0.090685	0.00106838	71.29	0.524	13243457	6.93645e+06	High	0.000478469	0.0380032	0.328839	2.43
[W].MDNPIEVYVNDSVWVPGPIDDR.[A]	1xDeamidated HeavyWater_glyco [N10]	1	1	1	HERV_K	HERV_K [24-45]	0	2533.18		n/a	High	0.0189332	0.00106838	71.5	100		1.67741e+06	High	0.000478469	0.00526214	0.683189	1.84
[W].MDNPIEVYVNDSVWVPGPIDDR.[A]	2xDeamidated HeavyWater_glyco [N3; N10]	1	1	1	HERV_K	HERV_K [24-45]	0	2536.17	NoQuanValues	n/a	High	0.0590853	0.00106838					High	0.000478469	0.02204	0.42721	1.63
[K].NTEVLVWEECVANSAVILQ.[N]	1xCarbamidomethyl [C10]	3	3	5	P63135; Q902F9; HERV_K	P63135 [997-1015]; Q902F9 [237-255]; HERV_K [142-160]	0	2174.08	NotUnique	High	High	0.0105559	0.00106838	71.71	0.564	1.58248e+06	893260	High	0.000478469	0.00253239	0.813367	2.92
[K].NTEVLVWEECVANSAVILQ.[N]	1xCarbamidomethyl [C10]; 1xDeamidated [N13]	3	3	3	P63135; Q902F9; HERV_K	P63135 [997-1015]; Q902F9 [237-255]; HERV_K [142-160]	0	2175.06	NotUnique	n/a	High	0.049847	0.00106838	71.59	100		3.20875e+06	High	0.000478469	0.0177748	0.46582	3.09
[L].VWEECVANSAVILQNNEFGTIIDWAPR.[G]	1xCarbamidomethyl [C5]	3	3	2	P63135; Q902F9; HERV_K	P63135 [1002-1028]; Q902F9 [242-268]; HERV_K [147-173]	0	3131.53	NoQuanValues	High	n/a	0.000153115	0.00106838					High	0.000478469	1.28e-05	1.75292	4.44
[L].VWEECVANSAVILQNNEFGTIIDWAPR.[G]	1xCarbamidomethyl [C5]; 2xDeamidated [N8; N15]	3	3	2	P63135; Q902F9; HERV_K	P63135 [1002-1028]; Q902F9 [242-268]; HERV_K [147-173]	0	3133.49	NoQuanValues	High	n/a	0.000833738	0.00106838					High	0.000478469	0.000106339	1.37699	3
[L].VWEECVANSAVILQNNEFGTIIDWAPR.[G]	1xCarbamidomethyl [C5]; 1xDeamidated HeavyWater_glyco [N15]	3	3	2	P63135; Q902F9; HERV_K	P63135 [1002-1028]; Q902F9 [242-268]; HERV_K [147-173]	0	3134.51	NoQuanValues	High	n/a	0.00129009	0.00106838					High	0.000478469	0.000183371	1.28014	4.05
[L].VWEECVANSAVILQNNEFGTIIDWAPR.[G]	1xCarbamidomethyl [C5]; 1xDeamidated [Q14]; 1xDeamidated HeavyWater_glyco [N16]	3	3	2	P63135; Q902F9; HERV_K	P63135 [1002-1028]; Q902F9 [242-268]; HERV_K [147-173]	0	3135.5	NoQuanValues	n/a	High	0.00490087	0.00106838					High	0.000478469	0.000970658	0.983902	3.87
[R].APGCLMPAVQNWLV.[E]	1xCarbamidomethyl [C4]	5	5	1	P63135; P10266; P61565; Q902F9; HERV_K	P63135 [928-941]; P10266 [928-941]; P61565 [167-180]; Q902F9 [168-181]; HERV_K [73-86]	0	1555.78	NotUnique	High	n/a	0.0332566	0.00106838	72.92	0.01	5931347		High	0.000478469	0.0106726	0.557086	2.7
[G].CLMPAVQNWLVEVPTVSPISR.[F]	1xCarbamidomethyl [C1]	5	5	1	P63135; P10266; P61565; Q902F9; HERV_K	P63135 [931-951]; P10266 [931-951]; P61565 [170-190]; Q902F9 [171-191]; HERV_K [76-96]	0	2396.25	NoQuanValues	High	n/a	0.000215248	0.00106838					High	0.000478469	1.96e-05	1.67737	4.35
[G].CLMPAVQNWLVEVPTVSPISR.[F]	1xCarbamidomethyl [C1]; 1xDeamidated [N8]	5	5	1	P63135; P10266; P61565; Q902F9; HERV_K	P63135 [931-951]; P10266 [931-951]; P61565 [170-190]; Q902F9 [171-191]; HERV_K [76-96]	0	2397.23	NoQuanValues	n/a	High	0.0477967	0.00106838					High	0.000478469	0.0168563	0.47533	2.71
[G].CLMPAVQNWLVEVPTVSPISR.[F]	1xCarbamidomethyl [C1]; 2xDeamidated [Q7; N8]	5	5	1	P63135; P10266; P61565; Q902F9; HERV_K	P63135 [931-951]; P10266 [931-951]; P61565 [170-190]; Q902F9 [171-191]; HERV_K [76-96]	0	2398.21	NoQuanValues	n/a	High	0.00910145	0.00106838					High	0.000478469	0.00210388	0.846344	2.32
[G].CLMPAVQNWLVEVPTVSPISR.[F]	1xCarbamidomethyl [C1]; 1xOxidation [M3]	5	5	1	P63135; P10266; P61565; Q902F9; HERV_K	P63135 [931-951]; P10266 [931-951]; P61565 [170-190]; Q902F9 [171-191]; HERV_K [76-96]	0	2412.24	NoQuanValues	n/a	High	0.0199244	0.00106838					High	0.000478469	0.00560971	0.671796	3.18
[G].CLMPAVQNWLVEVPTVSPISR.[F]	1xCarbamidomethyl [C1]; 1xOxidation [M3]; 1xDeamidated [N8]	5	5	1	P63135; P10266; P61565; Q902F9; HERV_K	P63135 [931-951]; P10266 [931-951]; P61565 [170-190]; Q902F9 [171-191]; HERV_K [76-96]	0	2413.23	NotUnique	High	n/a	0.00295653	0.00106838	67.55	0.01	13156555		High	0.000478469	0.000516351	1.09611	2.8
[G].CLMPAVQNWLVEVPTVSPISR.[F]	1xCarbamidomethyl [C1]; 1xOxidation [M3]; 2xDeamidated [Q7; N8]	5	5	1	P63135; P10266; P61565; Q902F9; HERV_K	P63135 [931-951]; P10266 [931-951]; P61565 [170-190]; Q902F9 [171-191]; HERV_K [76-96]	0	2414.21	NoQuanValues	High	n/a	0.087188	0.00106838					High	0.000478469	0.0361419	0.337952	1.28
[R].AVTWMDNPIEVYVNDSVWVPGPIDD.[R]	1xDeamidated HeavyWater_glyco [N14]	1	1	2	HERV_K	HERV_K [20-44]	0	2834.31	NoQuanValues	n/a	High	0.00305511	0.00106838					High	0.000478469	0.000537957	1.08883	2.63
[R].APAKPEEEGM.[M]		1	1	1	HERV_K	HERV_K [46-55]	0	1058.48		High	n/a	0.110365	0.00106838	20.69	0.01	508472		High	0.000478469	0.0488769	0.282986	1.88
[D].LTESLDKHK.[H]		4	4	1	P63135; P61565; Q902F9; HERV_K	P63135 [1055-1063]; P61565 [294-302]; Q902F9 [295-303]; HERV_K [200-208]	1	1070.58	NotUnique	High	n/a	0.046644	0.00106838	17.38	0.01	1.21255e+06		High	0.000478469	0.0163447	0.480853	2.45
[D].SQTITCENCR.[L]	2xCarbamidomethyl [C6; C9]	4	4	1	P63135; P61565; Q902F9; HERV_K	P63135 [1160-1169]; P61565 [399-408]; Q902F9 [400-409]; HERV_K [305-314]	0	1268.54	NotUnique	High	n/a	0.0146361	0.00106838	18.53	0.01	413127		High	0.000478469	0.00381179	0.7406	2.31
[HN].MVSGMSLRPR.[V]		5	6	2	P63135; P10266; P61565; Q902F9; HERV_K	P63135 [956-965]; P10266 [956-965]; P61565 [195-204]; Q902F9 [196-205]; HERV_K [101-110]	0	1133.59	NoQuanValues	High	n/a	0.0803231	0.00106838					High	0.000478469	0.0325531	0.356894	2.39
[HN].MVSGMSLRPR.[V]	1xOxidation [M1]	5	6	1	P63135; P10266; P61565; Q902F9; HERV_K	P63135 [956-965]; P10266 [956-965]; P61565 [195-204]; Q902F9 [196-205]; HERV_K [101-110]	0	1149.59	NoQuanValues	High	n/a	0.0729347	0.00106838					High	0.000478469	0.0287912	0.379085	2.2
[K].IVSPVSGPEH.[P]		2	2	1	P63135; HERV_K	P63135 [1087-1096]; HERV_K [232-241]	0	1021.53	NotUnique	High	n/a	0.0381244	0.00106838	28.24	0.01	10284822		High	0.000478469	0.0126746	0.526364	2.68
[S].GPEHPELWR.[L]		4	4	3	P63135; P61565; Q902F9; HERV_K	P63135 [1093-1101]; P61565 [332-340]; Q902F9 [333-341]; HERV_K [238-246]	0	1120.55	NotUnique	High	n/a	0.0115452	0.00106838	31.69	0.01	3.27091e+06		High	0.000478469	0.0028327	0.79343	2.4
[E].VPTVSPISR.[F]		5	5	1	P63135; P10266; P61565; Q902F9; HERV_K	P63135 [943-951]; P10266 [943-951]; P61565 [182-190]; Q902F9 [183-191]; HERV_K [88-96]	0	955.557	NotUnique	High	n/a	0.0872965	0.00106838	29.94	0.01	2.4593e+06		High	0.000478469	0.0361993	0.337664	2.27
[K].IVSPVSGPEHPE.[L]		2	2	1	P63135; HERV_K	P63135 [1087-1098]; HERV_K [232-243]	0	1247.63	NotUnique	High	n/a	0.0434415	0.00106838	30.49	0.01	2612422		High	0.000478469	0.0149417	0.496926	2.14
[V].SGPEHPELWR.[L]		4	4	5	P63135; P61565; Q902F9; HERV_K	P63135 [1092-1101]; P61565 [331-340]; Q902F9 [332-341]; HERV_K [237-246]	0	1207.59	NotUnique	High	n/a	0.00183652	0.00106838	32.74	0.01	3.79913e+07		High	0.000478469	0.000284955	1.20178	3.26
[P].VSGPEHPELWR.[L]		4	4	2	P63135; P61565; Q902F9; HERV_K	P63135 [1091-1101]; P61565 [330-340]; Q902F9 [331-341]; HERV_K [236-246]	0	1306.65	NotUnique	High	n/a	0.000624793	0.00106838	35.08	0.01	7618170		High	0.000478469	7.42e-05	1.44099	3.95
[V].VGNIVIKPDSQTITCENCR.[L]	2xCarbamidomethyl [C15; C18]	4	4	1	P63135; P61565; Q902F9; HERV_K	P63135 [1151-1169]; P61565 [390-408]; Q902F9 [391-409]; HERV_K [296-314]	0	2204.08	NotUnique	High	n/a	2.78e-06	0.00106838	35.96	0.01	14292866		High	0.000478469	8.62e-08	2.64215	5.55
[S].PVSGPEHPELWR.[L]		4	4	7	P63135; P61565; Q902F9; HERV_K	P63135 [1090-1101]; P61565 [329-340]; Q902F9 [330-341]; HERV_K [235-246]	0	1403.71	NotUnique	High	n/a	0.000102537	0.00106838	36.21	0.01	1.03404e+07		High	0.000478469	7.78e-06	1.84186	4.03
[-].APFDDDDKL.[E]		1	1	1	HERV_K	HERV_K [1-9]	1	1035.46		High	n/a	0.10018	0.00106838	36.36	0.01	15848341		High	0.000478469	0.0431668	0.305667	2.36
[P].AVDSDLTESLDK.[H]		4	4	1	P63135; P61565; Q902F9; HERV_K	P63135 [1050-1061]; P61565 [289-300]; Q902F9 [290-301]; HERV_K [195-206]	0	1292.62	NotUnique	High	n/a	0.0036229	0.00106838	36.23	0.01	1.49329e+06		High	0.000478469	0.000665563	1.05099	2.91
[VI].SPVSGPEHPELWR.[L]		4	4	15	P63135; P61565; Q902F9; HERV_K	P63135 [1089-1101]; P61565 [328-340]; Q902F9 [329-341]; HERV_K [234-246]	0	1490.74	NotUnique	High	n/a	0.000289959	0.00106838	37.25	0.01	2.72233e+07		High	0.000478469	2.85e-05	1.61128	4.03
[S].PAVDSDLTESLDK.[H]		4	4	1	P63135; P61565; Q902F9; HERV_K	P63135 [1049-1061]; P61565 [288-300]; Q902F9 [289-301]; HERV_K [194-206]	0	1389.67	NoQuanValues	High	n/a	0.000103503	0.00106838					High	0.000478469	7.87e-06	1.83978	3.53
[N].CSGQTQSCPSAQVSPAVDSDLTESLDKHK.[H]	2xCarbamidomethyl [C1; C8]	4	4	1	P63135; P61565; Q902F9; HERV_K	P63135 [1035-1063]; P61565 [274-302]; Q902F9 [275-303]; HERV_K [180-208]	1	3132.42	NotUnique	High	n/a	2.24e-07	0.00106838	39.7	0.01	8.12489e+06		High	0.000478469	3.72e-09	3.20068	5.54
[P].KIVSPVSGPEHPELWR.[L]		2	2	2	P63135; HERV_K	P63135 [1086-1101]; HERV_K [231-246]	1	1830.99	NotUnique	High	n/a	4.58e-06	0.00106838	40.09	0.01	61098400		High	0.000478469	1.61e-07	2.53152	6.78
[T].YHMVSGMSLRPR.[V]		4	5	1	P63135; P10266; Q902F9; HERV_K	P63135 [954-965]; P10266 [954-965]; Q902F9 [194-205]; HERV_K [99-110]	0	1433.71	NoQuanValues	High	n/a	0.0020691	0.00106838					High	0.000478469	0.000330702	1.17532	2.45
[R].PKIVSPVSGPEHPELWR.[L]		2	2	1	P63135; HERV_K	P63135 [1085-1101]; HERV_K [230-246]	1	1928.04	NotUnique	High	n/a	1.44e-05	0.00106838	41.54	0.01	4203313		High	0.000478469	6.72e-07	2.2771	6.24
[P].SAQVSPAVDSDLTESLDK.[H]		4	4	1	P63135; P61565; Q902F9; HERV_K	P63135 [1044-1061]; P61565 [283-300]; Q902F9 [284-301]; HERV_K [189-206]	0	1861.9	NoQuanValues	High	n/a	5.09e-05	0.00106838					High	0.000478469	3.24e-06	1.99741	5.06
[I].VSPVSGPEHPELWR.[L]		2	2	1	P63135; HERV_K	P63135 [1088-1101]; HERV_K [233-246]	0	1589.81	NoQuanValues	High	n/a	8.06e-05	0.00106838					High	0.000478469	5.76e-06	1.89537	3.95
[V].NYLQDFSYQR.[S]		5	5	1	P63135; P10266; P61565; Q902F9; HERV_K	P63135 [967-976]; P10266 [967-976]; P61565 [206-215]; Q902F9 [207-216]; HERV_K [112-121]	0	1333.62	NotUnique	High	n/a	0.0266324	0.00106838	42.94	0.01	2685458		High	0.000478469	0.00807309	0.606907	2.44
[-].APFDDDDKLEV.[L]		1	1	1	HERV_K	HERV_K [1-11]	1	1263.57	NoQuanValues	High	n/a	0.0134277	0.00106838					High	0.000478469	0.00342204	0.759798	2.45
[C].PSAQVSPAVDSDLTESLDK.[H]		4	4	1	P63135; P61565; Q902F9; HERV_K	P63135 [1043-1061]; P61565 [282-300]; Q902F9 [283-301]; HERV_K [188-206]	0	1958.96	NotUnique	High	n/a	7.38e-05	0.00106838	44.51	0.01	2.0491e+06		High	0.000478469	5.16e-06	1.91492	4.22
[S].CPSAQVSPAVDSDLTESLDK.[H]	1xCarbamidomethyl [C1]	4	4	3	P63135; P61565; Q902F9; HERV_K	P63135 [1042-1061]; P61565 [281-300]; Q902F9 [282-301]; HERV_K [187-206]	0	2118.99	NotUnique	High	n/a	7.43e-07	0.00106838	44.97	0.01	4.60442e+06		High	0.000478469	1.66e-08	2.93474	5.82
[S].GQTQSCPSAQVSPAVDSDLTESLDK.[H]	1xCarbamidomethyl [C6]	4	4	1	P63135; P61565; Q902F9; HERV_K	P63135 [1037-1061]; P61565 [276-300]; Q902F9 [277-301]; HERV_K [182-206]	0	2620.2	NotUnique	High	n/a	1.18e-05	0.00106838	45.13	0.01	4.38903e+06		High	0.000478469	5.25e-07	2.32113	4.68
[S].GQTQSCPSAQVSPAVDSDLTESLDK.[H]	1xCarbamidomethyl [C6]; 1xDeamidated [Q10]	4	4	2	P63135; P61565; Q902F9; HERV_K	P63135 [1037-1061]; P61565 [276-300]; Q902F9 [277-301]; HERV_K [182-206]	0	2621.19	NoQuanValues	High	n/a	0.000113827	0.00106838					High	0.000478469	8.86e-06	1.81869	4.19
[T].QSCPSAQVSPAVDSDLTESLDK.[H]	1xCarbamidomethyl [C3]	4	4	1	P63135; P61565; Q902F9; HERV_K	P63135 [1040-1061]; P61565 [279-300]; Q902F9 [280-301]; HERV_K [185-206]	0	2334.08	NotUnique	High	n/a	2.91e-05	0.00106838	45.06	0.01	1.78461e+06		High	0.000478469	1.61e-06	2.12136	5.81
[T].QSCPSAQVSPAVDSDLTESLDK.[H]	1xCarbamidomethyl [C3]; 1xDeamidated [Q7]	4	4	1	P63135; P61565; Q902F9; HERV_K	P63135 [1040-1061]; P61565 [279-300]; Q902F9 [280-301]; HERV_K [185-206]	0	2335.06	NoQuanValues	High	n/a	0.000137978	0.00106838					High	0.000478469	1.13e-05	1.77601	3.85
[G].QTQSCPSAQVSPAVDSDLTESLDK.[H]	1xCarbamidomethyl [C5]	4	4	1	P63135; P61565; Q902F9; HERV_K	P63135 [1038-1061]; P61565 [277-300]; Q902F9 [278-301]; HERV_K [183-206]	0	2563.18	NoQuanValues	High	n/a	2.79e-05	0.00106838					High	0.000478469	1.53e-06	2.13062	5.33
[G].QTQSCPSAQVSPAVDSDLTESLDK.[H]	1xCarbamidomethyl [C5]; 1xDeamidated [Q9]	4	4	1	P63135; P61565; Q902F9; HERV_K	P63135 [1038-1061]; P61565 [277-300]; Q902F9 [278-301]; HERV_K [183-206]	0	2564.17	NoQuanValues	High	n/a	7.09e-05	0.00106838					High	0.000478469	4.9e-06	1.92383	4.26
[F].GTIIDWAPR.[G]		4	4	4	P63135; P61565; Q902F9; HERV_K	P63135 [1020-1028]; P61565 [259-267]; Q902F9 [260-268]; HERV_K [165-173]	0	1028.55	NotUnique	High	n/a	0.0913053	0.00106838	46.78	0.01	18236312		High	0.000478469	0.0383357	0.327257	2.58
[N].CRLLTCIDSTFNWQHR.[I]	2xCarbamidomethyl [C1; C6]	4	4	1	P63135; P61565; Q902F9; HERV_K	P63135 [1168-1183]; P61565 [407-422]; Q902F9 [408-423]; HERV_K [313-328]	1	2107	NoQuanValues	High	n/a	0.000464569	0.00106838					High	0.000478469	5.13e-05	1.50672	4.62
[K].IVSPVSGPEHPELW.[R]		2	2	1	P63135; HERV_K	P63135 [1087-1100]; HERV_K [232-245]	0	1546.79	NotUnique	High	n/a	0.00293477	0.00106838	53.45	0.01	6198494		High	0.000478469	0.000511617	1.09775	3.3
[K].LQSFYPWEWGEKGISTPRPK.[I]		3	3	1	P63135; P61565; HERV_K	P63135 [1067-1086]; P61565 [306-325]; HERV_K [212-231]	1	2406.22	NotUnique	High	n/a	0.0184622	0.00106838	54.87	0.01	2671534		High	0.000478469	0.00509863	0.688812	2.42
[L].QNNEFGTIIDWAPR.[G]		4	4	8	P63135; P61565; Q902F9; HERV_K	P63135 [1015-1028]; P61565 [254-267]; Q902F9 [255-268]; HERV_K [160-173]	0	1660.81	NotUnique	High	n/a	0.000147193	0.00106838	59.79	0.01	1.74892e+08		High	0.000478469	1.22e-05	1.76167	4.58
[L].QNNEFGTIIDWAPR.[G]	1xDeamidated [N/Q]	4	4	12	P63135; P61565; Q902F9; HERV_K	P63135 [1015-1028]; P61565 [254-267]; Q902F9 [255-268]; HERV_K [160-173]	0	1661.79	NotUnique	High	n/a	0.00172276	0.00106838	60.61	0.01	4.2196e+06		High	0.000478469	0.000263086	1.21597	4.11
[N].NEFGTIIDWAPR.[G]		4	4	6	P63135; P61565; Q902F9; HERV_K	P63135 [1017-1028]; P61565 [256-267]; Q902F9 [257-268]; HERV_K [162-173]	0	1418.71	NotUnique	High	n/a	0.00349672	0.00106838	59.84	0.01	1.02101e+08		High	0.000478469	0.000636711	1.05886	3.09
[N].NEFGTIIDWAPR.[G]	1xDeamidated [N1]	4	4	2	P63135; P61565; Q902F9; HERV_K	P63135 [1017-1028]; P61565 [256-267]; Q902F9 [257-268]; HERV_K [162-173]	0	1419.69	NotUnique	High	n/a	0.00165398	0.00106838	64.35	0.01	2.38139e+06		High	0.000478469	0.000250045	1.22501	2.72
[N].EFGTIIDWAPR.[G]		4	4	6	P63135; P61565; Q902F9; HERV_K	P63135 [1018-1028]; P61565 [257-267]; Q902F9 [258-268]; HERV_K [163-173]	0	1304.66	NotUnique	High	n/a	0.00757007	0.00106838	58.87	0.01	4.32184e+07		High	0.000478469	0.00167109	0.887304	2.8
[K].NTEVLVWEECVANS.[AV]	1xCarbamidomethyl [C10]	5	5	1	P63135; P10266; P61565; Q902F9; HERV_K	P63135 [997-1010]; P10266 [997-1010]; P61565 [236-249]; Q902F9 [237-250]; HERV_K [142-155]	0	1649.75	NotUnique	High	n/a	0.00596763	0.00106838	56.63	0.01	27095596		High	0.000478469	0.00124141	0.940158	3.44
[L].QSFYPWEWGEK.[G]		4	4	1	P63135; P61565; Q902F9; HERV_K	P63135 [1068-1078]; P61565 [307-317]; Q902F9 [308-318]; HERV_K [213-223]	0	1456.65	NotUnique	High	n/a	0.00362649	0.00106838	58.18	0.01	6.74974e+06		High	0.000478469	0.000666358	1.05077	2.71
[K].PPYMLVVGNIVIKPDSQTITCENCR.[L]	2xCarbamidomethyl [C21; C24]	4	4	1	P63135; P61565; Q902F9; HERV_K	P63135 [1145-1169]; P61565 [384-408]; Q902F9 [385-409]; HERV_K [290-314]	0	2904.44	NoQuanValues	High	n/a	1.29e-05	0.00106838					High	0.000478469	5.87e-07	2.30106	4.18
[Q].NNEFGTIIDWAPR.[G]		4	4	2	P63135; P61565; Q902F9; HERV_K	P63135 [1016-1028]; P61565 [255-267]; Q902F9 [256-268]; HERV_K [161-173]	0	1532.75	NotUnique	High	n/a	0.00572824	0.00106838	60.11	0.01	3686703		High	0.000478469	0.0011795	0.949253	3.23
[Q].NNEFGTIIDWAPR.[G]	1xDeamidated [N]	4	4	6	P63135; P61565; Q902F9; HERV_K	P63135 [1016-1028]; P61565 [255-267]; Q902F9 [256-268]; HERV_K [161-173]	0	1533.73	NoQuanValues	High	n/a	0.00134156	0.00106838					High	0.000478469	0.000192548	1.27146	3.1
[R].KPFYTVDLNSSLTVPLQ.[S]		2	2	1	P61565; HERV_K	P61565 [363-379]; HERV_K [269-285]	0	1922.03	NoQuanValues	High	n/a	0.0229815	0.00106838					High	0.000478469	0.0067093	0.6399	3.35
[V].PTVSPISR.[F]		5	5	1	P63135; P10266; P61565; Q902F9; HERV_K	P63135 [944-951]; P10266 [944-951]; P61565 [183-190]; Q902F9 [184-191]; HERV_K [89-96]	0	856.489	NotUnique	High	n/a	0.0303739	0.00106838	60.31	0.01	1.68812e+06		High	0.000478469	0.0095227	0.577441	2.41
[R].DRKPFYTVDLNSSLTVPLQSCVKPPYM.[L]	1xCarbamidomethyl [C21]	2	2	1	P61565; HERV_K	P61565 [361-387]; HERV_K [267-293]	1	3155.59	NotUnique	High	n/a	0.000219224	0.00106838	62.23	0.01	993654		High	0.000478469	2.01e-05	1.67331	3.66
[R].DRKPFYTVDLNSSLTVPLQSCVKPPYM.[L]	2xDeamidated [N11; Q19]; 1xCarbamidomethyl [C21]	2	2	1	P61565; HERV_K	P61565 [361-387]; HERV_K [267-293]	1	3157.56	NoQuanValues	High	n/a	0.000656289	0.00106838					High	0.000478469	7.89e-05	1.43008	4.09
[R].DRKPFYTVDLNSSLTVPLQSCVKPPYM.[L]	1xDeamidated HeavyWater_glyco [N11]; 1xCarbamidomethyl [C21]	2	2	1	P61565; HERV_K	P61565 [361-387]; HERV_K [267-293]	1	3158.58	NoQuanValues	High	n/a	0.00262794	0.00106838					High	0.000478469	0.000445727	1.12226	3.03
[P].AVQNWLVEVPTVSPISR.[F]		5	5	3	P63135; P10266; P61565; Q902F9; HERV_K	P63135 [935-951]; P10266 [935-951]; P61565 [174-190]; Q902F9 [175-191]; HERV_K [80-96]	0	1895.04	NotUnique	High	n/a	0.000540717	0.00106838	62.73	0.01	7.61197e+06		High	0.000478469	6.19e-05	1.47305	3.99
[P].AVQNWLVEVPTVSPISR.[F]	2xDeamidated [Q3; N4]	5	5	2	P63135; P10266; P61565; Q902F9; HERV_K	P63135 [935-951]; P10266 [935-951]; P61565 [174-190]; Q902F9 [175-191]; HERV_K [80-96]	0	1897.01	NoQuanValues	High	n/a	0.0525654	0.00106838					High	0.000478469	0.0190086	0.453782	2.42
[L].GRAPGCLMPAVQNWLVEVPTVSPISR.[F]	1xCarbamidomethyl [C6]; 2xDeamidated [Q12; N13]	5	5	2	P63135; P10266; P61565; Q902F9; HERV_K	P63135 [926-951]; P10266 [926-951]; P61565 [165-190]; Q902F9 [166-191]; HERV_K [71-96]	1	2836.45	NoQuanValues	High	n/a	0.0546288	0.00106838					High	0.000478469	0.0199572	0.445042	2.85
[L].GRAPGCLMPAVQNWLVEVPTVSPISR.[F]	1xCarbamidomethyl [C6]; 1xDeamidated HeavyWater_glyco [N13]	5	5	1	P63135; P10266; P61565; Q902F9; HERV_K	P63135 [926-951]; P10266 [926-951]; P61565 [165-190]; Q902F9 [166-191]; HERV_K [71-96]	1	2837.47	NoQuanValues	High	n/a	0.0728979	0.00106838					High	0.000478469	0.0287726	0.379201	2.15
[L].GRAPGCLMPAVQNWLVEVPTVSPISR.[F]	1xCarbamidomethyl [C6]; 1xDeamidated [Q12]; 1xDeamidated HeavyWater_glyco [N13]	5	5	1	P63135; P10266; P61565; Q902F9; HERV_K	P63135 [926-951]; P10266 [926-951]; P61565 [165-190]; Q902F9 [166-191]; HERV_K [71-96]	1	2838.45	NoQuanValues	High	n/a	0.0592537	0.00106838					High	0.000478469	0.0221195	0.426562	2.64
[L].GRAPGCLMPAVQNWLVEVPTVSPISR.[F]	1xCarbamidomethyl [C6]; 1xOxidation [M8]; 2xDeamidated [Q12; N13]	5	5	1	P63135; P10266; P61565; Q902F9; HERV_K	P63135 [926-951]; P10266 [926-951]; P61565 [165-190]; Q902F9 [166-191]; HERV_K [71-96]	1	2852.44	NoQuanValues	High	n/a	0.101919	0.00106838					High	0.000478469	0.0441296	0.301647	1.85
[S].AVILQNNEFGTIIDWAPR.[G]		3	3	6	P63135; Q902F9; HERV_K	P63135 [1011-1028]; Q902F9 [251-268]; HERV_K [156-173]	0	2057.08	NotUnique	High	n/a	1.89e-05	0.00106838	67.01	0.01	40707652		High	0.000478469	9.41e-07	2.21729	4.97
[S].AVILQNNEFGTIIDWAPR.[G]	1xDeamidated [N]	3	3	6	P63135; Q902F9; HERV_K	P63135 [1011-1028]; Q902F9 [251-268]; HERV_K [156-173]	0	2058.07	NoQuanValues	High	n/a	0.00015048	0.00106838					High	0.000478469	1.26e-05	1.75677	3.65
[S].AVILQNNEFGTIIDWAPR.[G]	1xDeamidated HeavyWater_glyco [N]	3	3	4	P63135; Q902F9; HERV_K	P63135 [1011-1028]; Q902F9 [251-268]; HERV_K [156-173]	0	2060.07	NotUnique	High	n/a	0.0104587	0.00106838	67.83	0.01	2.24141e+06		High	0.000478469	0.00250327	0.815425	2.43
[L].MPAVQNWLVEVPTVSPISR.[F]		5	5	1	P63135; P10266; P61565; Q902F9; HERV_K	P63135 [933-951]; P10266 [933-951]; P61565 [172-190]; Q902F9 [173-191]; HERV_K [78-96]	0	2123.13	NoQuanValues	High	n/a	0.00135414	0.00106838					High	0.000478469	0.000194803	1.26939	3.44
[L].MPAVQNWLVEVPTVSPISR.[F]	1xOxidation [M1]	5	5	1	P63135; P10266; P61565; Q902F9; HERV_K	P63135 [933-951]; P10266 [933-951]; P61565 [172-190]; Q902F9 [173-191]; HERV_K [78-96]	0	2139.13	NotUnique	High	n/a	0.00905756	0.00106838	64.04	0.01	336253		High	0.000478469	0.0020912	0.847419	2.39
[V].ILQNNEFGTIIDWAPR.[G]		4	4	2	P63135; P61565; Q902F9; HERV_K	P63135 [1013-1028]; P61565 [252-267]; Q902F9 [253-268]; HERV_K [158-173]	0	1886.98	NoQuanValues	High	n/a	0.000385457	0.00106838					High	0.000478469	4.06e-05	1.54813	3.78
[AV].VILQNNEFGTIIDWAPR.[G]		4	4	4	P63135; P61565; Q902F9; HERV_K	P63135 [1012-1028]; P61565 [251-267]; Q902F9 [252-268]; HERV_K [157-173]	0	1986.04	NotUnique	High	n/a	0.000410514	0.00106838	66.2	0.01	17335510		High	0.000478469	4.39e-05	1.53416	4.6
[AV].VILQNNEFGTIIDWAPR.[G]	1xDeamidated [Q4]	4	4	2	P63135; P61565; Q902F9; HERV_K	P63135 [1012-1028]; P61565 [251-267]; Q902F9 [252-268]; HERV_K [157-173]	0	1987.03	NoneMonoisotopic	High	n/a	0.000638546	0.00106838					High	0.000478469	7.62e-05	1.43616	5.05
[AV].VILQNNEFGTIIDWAPR.[G]	2xDeamidated [Q4; N6]	4	4	4	P63135; P61565; Q902F9; HERV_K	P63135 [1012-1028]; P61565 [251-267]; Q902F9 [252-268]; HERV_K [157-173]	0	1988.01	NoQuanValues	High	n/a	0.000407122	0.00106838					High	0.000478469	4.35e-05	1.536	3.72
[AV].VILQNNEFGTIIDWAPR.[G]	1xDeamidated HeavyWater_glyco [N]	4	4	4	P63135; P61565; Q902F9; HERV_K	P63135 [1012-1028]; P61565 [251-267]; Q902F9 [252-268]; HERV_K [157-173]	0	1989.03	NoneMonoisotopic	High	n/a	0.039432	0.00106838					High	0.000478469	0.0132246	0.518768	2.98
[C].VANSAVILQNNEFGTIIDWAPR.[G]		3	3	2	P63135; Q902F9; HERV_K	P63135 [1007-1028]; Q902F9 [247-268]; HERV_K [152-173]	0	2428.26	NotUnique	High	n/a	0.000385301	0.00106838	68.46	0.01	5.05982e+06		High	0.000478469	4.06e-05	1.54822	4.83
[C].VANSAVILQNNEFGTIIDWAPR.[G]	1xDeamidated [N/Q]	3	3	4	P63135; Q902F9; HERV_K	P63135 [1007-1028]; Q902F9 [247-268]; HERV_K [152-173]	0	2429.25	NoneMonoisotopic	High	n/a	1.16e-05	0.00106838					High	0.000478469	5.1e-07	2.32606	5.77
[C].VANSAVILQNNEFGTIIDWAPR.[G]	2xDeamidated [N3; N10]	3	3	2	P63135; Q902F9; HERV_K	P63135 [1007-1028]; Q902F9 [247-268]; HERV_K [152-173]	0	2430.23	NotUnique	High	n/a	0.00116284	0.00106838	69.44	0.01	543465		High	0.000478469	0.000161079	1.30318	2.76
[W].EECVANSAVILQNNEFGTIIDWAPR.[G]	1xCarbamidomethyl [C3]	3	3	2	P63135; Q902F9; HERV_K	P63135 [1004-1028]; Q902F9 [244-268]; HERV_K [149-173]	0	2846.38	NotUnique	High	n/a	0.00585125	0.00106838	69.67	0.01	1.05433e+06		High	0.000478469	0.00121124	0.944533	1.31
[K].NTEVLVWEECVANSAVILQNN.[E]	1xCarbamidomethyl [C10]	3	3	1	P63135; Q902F9; HERV_K	P63135 [997-1017]; Q902F9 [237-257]; HERV_K [142-162]	0	2402.17	NoQuanValues	High	n/a	0.0294678	0.00106838					High	0.000478469	0.00916704	0.584234	2.33
[K].NTEVLVWEECVANSAVILQNN.[E]	1xCarbamidomethyl [C10]; 1xDeamidated [N13]	3	3	1	P63135; Q902F9; HERV_K	P63135 [997-1017]; Q902F9 [237-257]; HERV_K [142-162]	0	2403.15	NoneMonoisotopic	High	n/a	0.004826	0.00106838					High	0.000478469	0.00095217	0.987321	3.64
[R].APGCLMPAVQNWLVEVPT.[V]	1xCarbamidomethyl [C4]	5	5	1	P63135; P10266; P61565; Q902F9; HERV_K	P63135 [928-945]; P10266 [928-945]; P61565 [167-184]; Q902F9 [168-185]; HERV_K [73-90]	0	1981.99	NotUnique	High	n/a	0.0114451	0.00106838	75.06	0.01	334707		High	0.000478469	0.002802	0.795368	2.84
[K].PDSQTITCENCR.[L]	2xCarbamidomethyl [C8; C11]; 1xDeamidated [N10]	4	4	1	P63135; P61565; Q902F9; HERV_K	P63135 [1158-1169]; P61565 [397-408]; Q902F9 [398-409]; HERV_K [303-314]	0	1481.6	NotUnique	High	n/a	0.113213	0.00206825	20.62	0.01	1452334		High	0.000922084	0.0505041	0.276991	1.52
[R].APGCLMPAVQN.[W]	1xCarbamidomethyl [C4]; 1xOxidation [M6]	5	5	1	P63135; P10266; P61565; Q902F9; HERV_K	P63135 [928-938]; P10266 [928-938]; P61565 [167-177]; Q902F9 [168-178]; HERV_K [73-83]	0	1173.54	NotUnique	High	n/a	0.122077	0.00206825	29	0.01	4527785		High	0.000922084	0.055651	0.259184	2.67
[D].SVWVPGPIDDR.[CA]		2	2	1	P63135; HERV_K	P63135 [890-900]; HERV_K [35-45]	0	1240.63	NotUnique	n/a	High	0.122457	0.00206825	46.53	100		12264001	High	0.000922084	0.0558744	0.258447	2
[R].LLTCIDSTFNWQHRI.[L]	1xCarbamidomethyl [C4]; 2xDeamidated [N10; Q12]	4	4	1	P63135; P61565; Q902F9; HERV_K	P63135 [1170-1184]; P61565 [409-423]; Q902F9 [410-424]; HERV_K [315-329]	1	1905.92	NoQuanValues	High	n/a	0.114821	0.00206825					High	0.000922084	0.0514288	0.273667	2.21
[K].NTEVLVWEEC.[V]	1xCarbamidomethyl [C10]	5	5	2	P63135; P10266; P61565; Q902F9; HERV_K	P63135 [997-1006]; P10266 [997-1006]; P61565 [236-245]; Q902F9 [237-246]; HERV_K [142-151]	0	1278.57	NotUnique	n/a	High	0.116175	0.00206825	52.17	100		1.44614e+06	High	0.000922084	0.0522102	0.270903	1.93
[L].EVLFQGPLIR.[A]		1	1	1	HERV_K	HERV_K [10-19]	0	1171.68		High	n/a	0.120619	0.00206825	54.89	0.01	44429300		High	0.000922084	0.0547958	0.26203	2.48
[R].VNYLQDFSYQ.[R]		5	5	1	P63135; P10266; P61565; Q902F9; HERV_K	P63135 [966-975]; P10266 [966-975]; P61565 [205-214]; Q902F9 [206-215]; HERV_K [111-120]	0	1276.58	NotUnique	High	n/a	0.121747	0.00206825	53.88	0.01	19478126		High	0.000922084	0.0554574	0.259825	2.41
[K].LQSFYPWEWGEKG.[I]	1xDeamidated [Q2]	4	4	1	P63135; P61565; Q902F9; HERV_K	P63135 [1067-1079]; P61565 [306-318]; Q902F9 [307-319]; HERV_K [212-224]	1	1627.74	NotUnique	High	n/a	0.119003	0.00206825	64.23	0.01	2339378		High	0.000922084	0.0538522	0.265221	2.03
[A].PGCLMPAVQNWLVEVPTVSPISR.[F]	1xCarbamidomethyl [C3]; 1xOxidation [M5]; 1xDeamidated [Q9]; 1xDeamidated HeavyWater_glyco [N10]	5	5	1	P63135; P10266; P61565; Q902F9; HERV_K	P63135 [929-951]; P10266 [929-951]; P61565 [168-190]; Q902F9 [169-191]; HERV_K [74-96]	0	2570.29	NoQuanValues	High	n/a	0.124678	0.00206825					High	0.000922084	0.0571846	0.254183	1.23
[G].RAPGCLMPAVQNWLVEVPTVSPISR.[F]	1xCarbamidomethyl [C5]; 1xDeamidated [Q11]; 1xDeamidated HeavyWater_glyco [N12]	5	5	1	P63135; P10266; P61565; Q902F9; HERV_K	P63135 [927-951]; P10266 [927-951]; P61565 [166-190]; Q902F9 [167-191]; HERV_K [72-96]	1	2781.43	NoQuanValues	High	n/a	0.126663	0.00206825					High	0.000922084	0.0583621	0.25043	1.63
[E].CVANSAVILQNNEFGTIIDWAPR.[G]	1xCarbamidomethyl [C1]; 1xDeamidated HeavyWater_glyco [N12]	3	3	2	P63135; Q902F9; HERV_K	P63135 [1006-1028]; Q902F9 [246-268]; HERV_K [151-173]	0	2591.28	NoQuanValues	n/a	High	0.126316	0.00206825					High	0.000922084	0.0581558	0.251083	2.57
[R].AVTWMDNPIEVYVNDSVWVPGPID.[D]	1xDeamidated HeavyWater_glyco [N14]	1	1	1	HERV_K	HERV_K [20-43]	0	2719.28	NoQuanValues	n/a	High	0.130794	0.00206825					High	0.000922084	0.0608315	0.242789	1.44
[K].FRPKGKPCPK.[E]	1xCarbamidomethyl [C8]	5	5	1	P63135; P10266; P61565; Q902F9; HERV_K	P63135 [980-989]; P10266 [980-989]; P61565 [219-228]; Q902F9 [220-229]; HERV_K [125-134]	1	1214.68	NotUnique	High	n/a	0.125185	0.00206825	16.29	0.01	384782		High	0.000922084	0.0574846	0.25322	2.83
[F].TYHMVSGMSLRPRVNYLQDFSYQR.[S]	1xDeamidated [N15]	4	4	1	P63135; P10266; Q902F9; HERV_K	P63135 [953-976]; P10266 [953-976]; Q902F9 [193-216]; HERV_K [98-121]	1	2949.41	NoneMonoisotopic	High	n/a	0.129845	0.00206825					High	0.000922084	0.0602618	0.244525	2.76
[R].APGCLMPAVQNWLVEVPTVSPIS.[R]	1xCarbamidomethyl [C4]	5	5	1	P63135; P10266; P61565; Q902F9; HERV_K	P63135 [928-950]; P10266 [928-950]; P61565 [167-189]; Q902F9 [168-190]; HERV_K [73-95]	0	2465.26	NoQuanValues	High	n/a	0.124316	0.00206825					High	0.000922084	0.0569706	0.254873	1.62
[V].PGPIDDR.[CA]		3	3	1	P63135; P10266; HERV_K	P63135 [894-900]; P10266 [894-900]; HERV_K [39-45]	0	769.384	NotUnique	n/a	High	0.136191	0.00305499	20.34	100		239585	High	0.00135501	0.0640961	0.233129	1.71
[A].PGCLMPAVQNWLVEVPTVSPISR.[F]	1xCarbamidomethyl [C3]; 1xDeamidated HeavyWater_glyco [N10]	5	5	1	P63135; P10266; P61565; Q902F9; HERV_K	P63135 [929-951]; P10266 [929-951]; P61565 [168-190]; Q902F9 [169-191]; HERV_K [74-96]	0	2553.31	NoQuanValues	High	n/a	0.137568	0.00305499					High	0.00135501	0.0649357	0.23072	1.98
[L].IRAVTWMDNPIEVYVNDSVWVPGPIDDR.[A]	1xOxidation [M7]; 1xDeamidated HeavyWater_glyco [N16]	1	1	1	HERV_K	HERV_K [18-45]	1	3275.59	NoQuanValues	n/a	High	0.132683	0.00305499					High	0.00135501	0.0619692	0.239368	2.16
[L].QDFSYQR.[S]		5	5	2	P63135; P10266; P61565; Q902F9; HERV_K	P63135 [970-976]; P10266 [970-976]; P61565 [209-215]; Q902F9 [210-216]; HERV_K [115-121]	0	943.427	NotUnique	High	High	0.145414	0.00403226	24.19	0.049	7.06891e+06	346369	High	0.00177699	0.0697738	0.217392	1.45
[R].IWSGNQTLETRDR.[K]	1xDeamidated HeavyWater_glyco [N5]	3	3	1	P61565; Q902F9; HERV_K	P61565 [350-362]; Q902F9 [351-363]; HERV_K [256-268]	1	1578.78	NotUnique	n/a	High	0.150159	0.00403226	33.49	100		2283551	High	0.00177699	0.0727428	0.209639	2.02
[C].VKPPYMLVVGNIVIKPDSQTITCENCR.[L]	2xDeamidated [Q19; N25]; 2xCarbamidomethyl [C23; C26]	4	4	1	P63135; P61565; Q902F9; HERV_K	P63135 [1143-1169]; P61565 [382-408]; Q902F9 [383-409]; HERV_K [288-314]	0	3133.57	NotUnique	n/a	High	0.147168	0.00403226	58.46	100		316516	High	0.00177699	0.0708673	0.214501	1.61
[M].PAVQNWLVEVPTVSPISR.[F]	1xDeamidated HeavyWater_glyco [N5]	5	5	1	P63135; P10266; P61565; Q902F9; HERV_K	P63135 [934-951]; P10266 [934-951]; P61565 [173-190]; Q902F9 [174-191]; HERV_K [79-96]	0	1995.08	NoQuanValues	n/a	High	0.145221	0.00403226					High	0.00177699	0.0696537	0.217712	2.46
[R].DRKPFYTVDLNSS.[L]		2	2	1	P61565; HERV_K	P61565 [361-373]; HERV_K [267-279]	1	1541.76	NotUnique	n/a	High	0.164063	0.00581395	41.37	100		2.20519e+06	High	0.0025641	0.0816244	0.18811	2.9
[Y].MLVVGNIVIKPDSQTITCENCR.[L]	1xOxidation [M1]; 2xCarbamidomethyl [C18; C21]; 1xDeamidated HeavyWater_glyco [N20]	4	4	1	P63135; P61565; Q902F9; HERV_K	P63135 [1148-1169]; P61565 [387-408]; Q902F9 [388-409]; HERV_K [293-314]	0	2566.26	NoneMonoisotopic	n/a	High	0.173256	0.00581395					High	0.0025641	0.0876414	0.174738	2.44
[S].CVKPPYMLVVGNIVIKPDSQTITCENCR.[L]	3xCarbamidomethyl [C1; C24; C27]; 1xOxidation [M7]; 2xDeamidated HeavyWater_glyco [N12; N26]	4	4	1	P63135; P61565; Q902F9; HERV_K	P63135 [1142-1169]; P61565 [381-408]; Q902F9 [382-409]; HERV_K [287-314]	0	3313.61	NoQuanValues	n/a	High	0.164179	0.00581395					High	0.0025641	0.0816994	0.187937	1.28
[L].QSCVKPPYMLVVGNIVIKPDSQTITCENCR.[L]	3xCarbamidomethyl [C3; C26; C29]; 1xOxidation [M9]; 1xDeamidated HeavyWater_glyco [N]	4	4	2	P63135; P61565; Q902F9; HERV_K	P63135 [1140-1169]; P61565 [379-408]; Q902F9 [380-409]; HERV_K [285-314]	0	3525.71	NoQuanValues	n/a	High	0.188006	0.00581395					High	0.0025641	0.0975304	0.154511	2.22
[R].APAKPEEEGMMINISIGYRYPPICLGR.[A]	1xOxidation [M10]; 1xDeamidated HeavyWater_glyco [N13]; 1xCarbamidomethyl [C24]	1	1	1	HERV_K	HERV_K [46-72]	1	3081.51		n/a	High	0.169749	0.00581395	57.61	100		1.41144e+06	High	0.0025641	0.0853322	0.179765	2.01
[R].KPFYTVDLNSSLTVPLQSCVKPPYM.[L]	1xDeamidated [N9]; 1xCarbamidomethyl [C19]	2	2	1	P61565; HERV_K	P61565 [363-387]; HERV_K [269-293]	0	2885.45	NoQuanValues	n/a	High	0.184269	0.00581395					High	0.0025641	0.0949978	0.159504	2.21
[I].RAVTWMDNPIEVYVNDSVWVPGPIDDR.[A]	1xOxidation [M6]; 1xDeamidated HeavyWater_glyco [N8]; 1xDeamidated [N15]	1	1	1	HERV_K	HERV_K [19-45]	1	3163.49	NoneMonoisotopic	n/a	High	0.188852	0.00581395					High	0.0025641	0.0981058	0.153393	2.33
[C].RLLTCIDSTFNWQHR.[I]	1xCarbamidomethyl [C5]	4	4	1	P63135; P61565; Q902F9; HERV_K	P63135 [1169-1183]; P61565 [408-422]; Q902F9 [409-423]; HERV_K [314-328]	1	1946.97	NoQuanValues	n/a	High	0.180315	0.00581395					High	0.0025641	0.0923387	0.16488	1.58
[K].LQSFYPWEWGEK.[G]	1xDeamidated [Q2]	4	4	1	P63135; P61565; Q902F9; HERV_K	P63135 [1067-1078]; P61565 [306-317]; Q902F9 [307-318]; HERV_K [212-223]	0	1570.72	NoQuanValues	n/a	High	0.197112	0.00675024					High	0.00296862	0.103775	0.142692	1.66
[S].DLTESLDK.[H]		4	4	1	P63135; P61565; Q902F9; HERV_K	P63135 [1054-1061]; P61565 [293-300]; Q902F9 [294-301]; HERV_K [199-206]	0	920.457	NoQuanValues	High	n/a	0.19911	0.00675024					High	0.00296862	0.10516	0.14016	1.75
[T].IIDWAPR.[G]		4	4	2	P63135; P61565; Q902F9; HERV_K	P63135 [1022-1028]; P61565 [261-267]; Q902F9 [262-268]; HERV_K [167-173]	0	870.483	NotUnique	High	n/a	0.196078	0.00675024	39.34	0.01	3.56894e+06		High	0.00296862	0.10306	0.144011	1.87
[M].MINISIGYR.[Y]	1xDeamidated HeavyWater_glyco [N3]	4	5	1	P63135; P10266; Q902F9; HERV_K	P63135 [911-919]; P10266 [911-919]; Q902F9 [151-159]; HERV_K [56-64]	0	1069.56	NotUnique	n/a	High	0.205886	0.00762631	48.39	100		6.57678e+06	High	0.0033543	0.109891	0.131731	1.95
[D].DDDKLEVLFQGPLIR.[A]	1xDeamidated [Q10]	1	1	1	HERV_K	HERV_K [5-19]	1	1758.93		n/a	High	0.209666	0.00762631	64.86	100		991262	High	0.0033543	0.112556	0.127128	2.64
[R].GQFYHNCSGQTQSCPSA.[Q]	1xDeamidated HeavyWater_glyco [N6]; 2xCarbamidomethyl [C7; C14]	4	4	1	P63135; P61565; Q902F9; HERV_K	P63135 [1029-1045]; P61565 [268-284]; Q902F9 [269-285]; HERV_K [174-190]	0	1931.75	NotUnique	n/a	High	0.214401	0.00849057	25.71	100		783619	High	0.00374376	0.115917	0.12146	1.02
[R].FTYHMVSGMS.[L]	1xOxidation [M9]	4	5	1	P63135; P10266; Q902F9; HERV_K	P63135 [952-961]; P10266 [952-961]; Q902F9 [192-201]; HERV_K [97-106]	0	1175.49	NotUnique	High	n/a	0.218811	0.00849057	33.51	0.01	1.33758e+06		High	0.00374376	0.119074	0.116272	1.91
[G].RAPGCLMPAVQNWLVEVPTVSPISR.[F]	1xCarbamidomethyl [C5]; 1xOxidation [M7]; 1xDeamidated HeavyWater_glyco [N12]	5	5	1	P63135; P10266; P61565; Q902F9; HERV_K	P63135 [927-951]; P10266 [927-951]; P61565 [166-190]; Q902F9 [167-191]; HERV_K [72-96]	1	2796.44	NoQuanValues	High	n/a	0.215286	0.00849057					High	0.00374376	0.116549	0.120412	0.97
[M].VSGMSLRPR.[V]		5	6	1	P63135; P10266; P61565; Q902F9; HERV_K	P63135 [957-965]; P10266 [957-965]; P61565 [196-204]; Q902F9 [197-205]; HERV_K [102-110]	0	1002.55	NotUnique	High	n/a	0.221301	0.0093985	25.09	0.01	4.17558e+06		High	0.00414422	0.120867	0.11338	1.83
